# Supplementary material for: 3-Methyl-4-(3-methyl­phen­yl)-5-(2-pyridyl)-4H-1,2,4-triazole
Source: Acta Crystallogr Sect E Struct Rep Online. 2009 Apr 30;65(Pt 5):o1177–8. doi: 10.1107/S1600536809015712 (PMC2977842; doi:10.1107/S1600536809015712)
Supplement: Supplementary file 1 [file e-65-o1177-sup1.cif]

##############################################################################
###                                                                        ###
###        Electronic paper (Acta Crystallographica Section E)             ###
###                                                                        ###
##############################################################################
#                                                                            #
# This CIF contains the data in a paper accepted for publication in Acta     #
# Crystallographica Section E. It conforms to the requirements of Notes      #
# for Authors for Section E, and has been peer reviewed under the auspices   #
# of the IUCr Commission on Journals.                                        #
#                                                                            #
# Full details of the Crystallographic Information File format               #
# are given in the paper "The Crystallographic Information File (CIF):       #
# a New Standard Archive File for Crystallography" by S. R. Hall, F. H.      #
# Allen and I. D. Brown [Acta Cryst. (1991), A47, 655-685].                  #
#                                                                            #
# The current version of the core CIF dictionary is obtainable from          #
# ftp://ftp.iucr.org/pub/cif_core.dic. The current version number is 2.4.    #
#                                                                            #
# Software is freely available for graphical display of the structure(s) in  #
# this CIF.  For information consult the CIF home page http://www.iucr.org/  #
# cif/home.html                                                              #
#                                                                            #
# This file may be used for bona fide research purposes within the           #
# scientific community so long as proper attribution is given to the journal # 
# article from which it was obtained.                                        #
#                                                                            #
##############################################################################
                                             
data_I
_audit_creation_method     SHELXL-97
_chemical_name_systematic
;
3-Methyl-4-(3-methylphenyl)-5-(2-pyridyl)-4<i>H</i>-1,2,4-triazole
;
_chemical_name_common     ?
_chemical_formula_moiety     'C15 H14 N4'
_chemical_formula_sum     'C15 H14 N4'
_chemical_formula_iupac     'C15 H14 N4'
_chemical_formula_weight     250.30
_chemical_melting_point     ?
_symmetry_cell_setting     'Monoclinic'
_symmetry_space_group_name_H-M     'P 21/n'
_symmetry_space_group_name_Hall     '-P 2yn'
loop_
    _symmetry_equiv_pos_as_xyz
    'x, y, z'
    '-x+1/2, y+1/2, -z+1/2'
    '-x, -y, -z'
    'x-1/2, -y-1/2, z-1/2'
_cell_length_a     9.5680(10)
_cell_length_b     10.519(2)
_cell_length_c     13.555(2)
_cell_angle_alpha     90.00
_cell_angle_beta     96.64(3)
_cell_angle_gamma     90.00
_cell_volume     1355.1(4)
_cell_formula_units_Z     4
_cell_measurement_reflns_used     2955
_cell_measurement_theta_min     2.7625
_cell_measurement_theta_max     27.4758
_cell_measurement_temperature     293(2)
_exptl_crystal_description     'Prism'
_exptl_crystal_colour     'Colorless'
_exptl_crystal_size_max     0.50
_exptl_crystal_size_mid     0.50
_exptl_crystal_size_min     0.25
_exptl_crystal_density_diffrn     1.227
_exptl_crystal_density_meas     ?
_exptl_crystal_density_method     'not measured'
_exptl_crystal_F_000     528
_exptl_absorpt_coefficient_mu     0.077
_exptl_absorpt_correction_type     'multi-scan'
_exptl_absorpt_process_details     '(SADABS; Bruker, 2005)'
_exptl_absorpt_correction_T_min     0.9627
_exptl_absorpt_correction_T_max     0.9811
_exptl_special_details
;
;
_diffrn_ambient_temperature     293(2)
_diffrn_radiation_type     MoK\a
_diffrn_radiation_wavelength     0.71073
_diffrn_radiation_source     'fine-focus sealed tube'
_diffrn_radiation_monochromator     graphite
_diffrn_measurement_device_type     'Bruker APEXII CCD'
_diffrn_measurement_method     \w
_diffrn_detector_area_resol_mean     ?
_diffrn_reflns_number     10962
_diffrn_reflns_av_R_equivalents     0.0506
_diffrn_reflns_av_sigmaI/netI     0.0284
_diffrn_reflns_theta_min     3.03
_diffrn_reflns_theta_max     25.00
_diffrn_reflns_theta_full     25.00
_diffrn_measured_fraction_theta_max     0.996
_diffrn_measured_fraction_theta_full     0.996
_diffrn_reflns_limit_h_min     -11
_diffrn_reflns_limit_h_max     11
_diffrn_reflns_limit_k_min     -12
_diffrn_reflns_limit_k_max     12
_diffrn_reflns_limit_l_min     -16
_diffrn_reflns_limit_l_max     16
_diffrn_standards_number     ?
_diffrn_standards_interval_count     ?
_diffrn_standards_interval_time     ?
_diffrn_standards_decay_%     ?
_refine_special_details
;
Refinement of <i>F</i>^2^ against ALL reflections. The weighted <i>R</i>-factor
<i>wR</i> and goodness of fit <i>S</i> are based on <i>F</i>^2^, conventional
<i>R</i>-factors <i>R</i> are based on <i>F</i>, with <i>F</i> set to zero for
negative <i>F</i>^2^. The threshold expression of <i>F</i>^2^ >
\s(<i>F</i>^2^) is used only for calculating <i>R</i>-factors(gt) <i>etc</i>.
and is not relevant to the choice of reflections for refinement.
<i>R</i>-factors based on <i>F</i>^2^ are statistically about twice as large
as those based on <i>F</i>, and <i>R</i>- factors based on ALL data will be
even larger.
;
_reflns_number_total     2386
_reflns_number_gt     1937
_reflns_threshold_expression     I>2\s(I)
_refine_ls_structure_factor_coef     Fsqd
_refine_ls_matrix_type     full
_refine_ls_R_factor_all     0.0714
_refine_ls_R_factor_gt     0.0572
_refine_ls_wR_factor_gt     0.1535
_refine_ls_wR_factor_ref     0.1626
_refine_ls_goodness_of_fit_ref     1.304
_refine_ls_restrained_S_all     1.304
_refine_ls_number_reflns     2386
_refine_ls_number_parameters     173
_refine_ls_number_restraints     0
_refine_ls_hydrogen_treatment     constr
_refine_ls_weighting_scheme     calc
_refine_ls_weighting_details
                 'calc w=1/[\s^2^(Fo^2^)+(0.0801P)^2^] where P=(Fo^2^+2Fc^2^)/3'
_atom_sites_solution_hydrogens     geom
_atom_sites_solution_primary     direct
_atom_sites_solution_secondary     difmap
_refine_ls_shift/su_max     0.000
_refine_ls_shift/su_mean     0.000
_refine_diff_density_max     0.153
_refine_diff_density_min     -0.137
_refine_ls_extinction_method     'SHELXL97 (Sheldrick, 2008)'
_refine_ls_extinction_coef     0.032(8)
_refine_ls_extinction_expression
                                  'Fc^*^=kFc[1+0.001xFc^2^\l^3^/sin(2\q)]^-1/4^'
loop_
    _atom_type_symbol
    _atom_type_description
    _atom_type_scat_dispersion_real
    _atom_type_scat_dispersion_imag
    _atom_type_scat_source
    'C' 'C' 0.0033 0.0016
                         'International Tables Vol C Tables 4.2.6.8 and 6.1.1.4'
    'H' 'H' 0.0000 0.0000
                         'International Tables Vol C Tables 4.2.6.8 and 6.1.1.4'
    'N' 'N' 0.0061 0.0033
                         'International Tables Vol C Tables 4.2.6.8 and 6.1.1.4'
_computing_data_collection     'APEX2 (Bruker, 2005)'
_computing_cell_refinement     'SAINT (Bruker, 2005)'
_computing_data_reduction     'SAINT (Bruker, 2005)'
_computing_structure_solution     'SHELXS97 (Sheldrick, 2008)'
_computing_structure_refinement     'SHELXL97 (Sheldrick, 2008)'
_computing_molecular_graphics     'SHELXTL (Sheldrick, 2008)'
_computing_publication_material     'SHELXTL (Sheldrick, 2008)'
loop_
    _atom_site_type_symbol
    _atom_site_label
    _atom_site_fract_x
    _atom_site_fract_y
    _atom_site_fract_z
    _atom_site_U_iso_or_equiv
    _atom_site_adp_type
    _atom_site_calc_flag
    _atom_site_refinement_flags
    _atom_site_occupancy
    _atom_site_disorder_assembly
    _atom_site_disorder_group
    N N1 0.1372(2) 0.8645(2) 0.47665(12) 0.0792(6) Uani d . 1 . .
    N N2 0.05623(19) 0.76334(17) 0.50563(11) 0.0725(5) Uani d . 1 . .
    N N3 -0.09930(17) 0.73930(15) 0.73296(12) 0.0658(5) Uani d . 1 . .
    N N4 0.11155(15) 0.88829(15) 0.63546(10) 0.0561(4) Uani d . 1 . .
    C C1 -0.1707(2) 0.6566(2) 0.78336(17) 0.0793(7) Uani d . 1 . .
    H H1B -0.2143 0.6876 0.8363 0.095 Uiso calc R 1 . .
    C C2 -0.1837(2) 0.5290(2) 0.76202(19) 0.0819(7) Uani d . 1 . .
    H H2B -0.2362 0.4761 0.7985 0.098 Uiso calc R 1 . .
    C C3 -0.1172(3) 0.4818(2) 0.68567(18) 0.0845(7) Uani d . 1 . .
    H H3B -0.1237 0.3959 0.6694 0.101 Uiso calc R 1 . .
    C C4 -0.0409(2) 0.5632(2) 0.63355(15) 0.0731(6) Uani d . 1 . .
    H H4A 0.0058 0.5328 0.5819 0.088 Uiso calc R 1 . .
    C C5 -0.03405(18) 0.69079(18) 0.65844(12) 0.0537(5) Uani d . 1 . .
    C C6 0.04303(19) 0.77911(17) 0.60035(13) 0.0559(5) Uani d . 1 . .
    C C7 0.1694(2) 0.9368(2) 0.55513(15) 0.0680(6) Uani d . 1 . .
    C C8 0.12918(18) 0.93671(17) 0.73586(13) 0.0527(5) Uani d . 1 . .
    C C9 0.06763(19) 1.05012(18) 0.75777(13) 0.0571(5) Uani d . 1 . .
    H H9A 0.0163 1.0962 0.7074 0.069 Uiso calc R 1 . .
    C C10 0.0816(2) 1.09668(18) 0.85510(14) 0.0608(5) Uani d . 1 . .
    C C11 0.1585(2) 1.0247(2) 0.92840(15) 0.0719(6) Uani d . 1 . .
    H H11A 0.1680 1.0531 0.9938 0.086 Uiso calc R 1 . .
    C C12 0.2210(2) 0.9120(2) 0.90560(16) 0.0793(7) Uani d . 1 . .
    H H12A 0.2728 0.8657 0.9557 0.095 Uiso calc R 1 . .
    C C13 0.2075(2) 0.86690(19) 0.80930(14) 0.0673(6) Uani d . 1 . .
    H H13A 0.2501 0.7911 0.7940 0.081 Uiso calc R 1 . .
    C C14 0.0136(3) 1.2195(2) 0.88081(18) 0.0886(7) Uani d . 1 . .
    H H14A 0.0346 1.2357 0.9507 0.133 Uiso calc R 1 . .
    H H14B -0.0864 1.2134 0.8642 0.133 Uiso calc R 1 . .
    H H14C 0.0493 1.2879 0.8440 0.133 Uiso calc R 1 . .
    C C15 0.2596(3) 1.0526(2) 0.55930(19) 0.0941(8) Uani d . 1 . .
    H H15A 0.2877 1.0689 0.4948 0.141 Uiso calc R 1 . .
    H H15B 0.3416 1.0395 0.6061 0.141 Uiso calc R 1 . .
    H H15C 0.2075 1.1240 0.5797 0.141 Uiso calc R 1 . .
loop_
    _atom_site_aniso_label
    _atom_site_aniso_U_11
    _atom_site_aniso_U_22
    _atom_site_aniso_U_33
    _atom_site_aniso_U_12
    _atom_site_aniso_U_13
    _atom_site_aniso_U_23
    N1 0.0814(13) 0.1051(15) 0.0546(11) 0.0076(11) 0.0229(9) 0.0042(9)
    N2 0.0765(11) 0.0929(13) 0.0501(10) 0.0047(9) 0.0158(8) -0.0068(8)
    N3 0.0660(10) 0.0654(10) 0.0701(11) -0.0030(8) 0.0257(8) -0.0060(8)
    N4 0.0555(9) 0.0664(10) 0.0474(9) 0.0024(7) 0.0109(7) 0.0019(7)
    C1 0.0745(14) 0.0799(16) 0.0892(16) -0.0026(11) 0.0344(12) 0.0051(11)
    C2 0.0766(15) 0.0713(15) 0.0959(18) -0.0122(11) 0.0024(12) 0.0183(12)
    C3 0.1042(19) 0.0598(13) 0.0850(17) -0.0060(13) -0.0078(14) -0.0009(12)
    C4 0.0935(16) 0.0646(13) 0.0602(13) 0.0125(11) 0.0040(11) -0.0104(10)
    C5 0.0512(10) 0.0624(11) 0.0466(10) 0.0045(8) 0.0022(7) -0.0059(8)
    C6 0.0544(10) 0.0672(12) 0.0466(10) 0.0076(9) 0.0084(8) -0.0056(8)
    C7 0.0651(12) 0.0856(14) 0.0556(12) 0.0039(10) 0.0173(9) 0.0108(10)
    C8 0.0508(10) 0.0598(11) 0.0477(10) -0.0027(8) 0.0060(8) -0.0003(8)
    C9 0.0549(11) 0.0626(11) 0.0541(11) 0.0017(9) 0.0075(8) 0.0057(8)
    C10 0.0599(11) 0.0611(12) 0.0616(12) -0.0053(9) 0.0067(9) -0.0054(9)
    C11 0.0791(14) 0.0800(14) 0.0534(12) -0.0072(11) -0.0057(10) -0.0088(10)
    C12 0.0842(15) 0.0839(15) 0.0633(14) 0.0113(12) -0.0186(11) -0.0015(11)
    C13 0.0692(13) 0.0658(12) 0.0637(13) 0.0106(10) -0.0053(10) -0.0023(9)
    C14 0.1013(18) 0.0802(16) 0.0844(16) 0.0122(13) 0.0109(13) -0.0157(12)
    C15 0.0968(18) 0.0993(18) 0.0908(17) -0.0152(14) 0.0309(14) 0.0164(13)
_geom_special_details
;
All e.s.d.'s (except the e.s.d. in the dihedral angle between two l.s. planes)
are estimated using the full covariance matrix. The cell e.s.d.'s are taken
into account individually in the estimation of e.s.d.'s in distances, angles
and torsion angles; correlations between e.s.d.'s in cell parameters are only
used when they are defined by crystal symmetry. An approximate (isotropic)
treatment of cell e.s.d.'s is used for estimating e.s.d.'s involving l.s.
planes.
;
loop_
    _geom_bond_atom_site_label_1
    _geom_bond_atom_site_label_2
    _geom_bond_site_symmetry_2
    _geom_bond_distance
    _geom_bond_publ_flag
    N1 C7 . 1.315(3) ?
    N1 N2 . 1.399(3) ?
    N2 C6 . 1.315(3) ?
    N3 C1 . 1.341(3) ?
    N3 C5 . 1.348(2) ?
    N4 C7 . 1.375(3) ?
    N4 C6 . 1.380(3) ?
    N4 C8 . 1.445(3) ?
    C1 C2 . 1.376(4) ?
    C1 H1B . 0.9300 ?
    C2 C3 . 1.369(3) ?
    C2 H2B . 0.9300 ?
    C3 C4 . 1.373(3) ?
    C3 H3B . 0.9300 ?
    C4 C5 . 1.384(3) ?
    C4 H4A . 0.9300 ?
    C5 C6 . 1.470(3) ?
    C7 C15 . 1.490(4) ?
    C8 C9 . 1.378(3) ?
    C8 C13 . 1.385(3) ?
    C9 C10 . 1.399(3) ?
    C9 H9A . 0.9300 ?
    C10 C11 . 1.390(3) ?
    C10 C14 . 1.506(3) ?
    C11 C12 . 1.379(3) ?
    C11 H11A . 0.9300 ?
    C12 C13 . 1.381(3) ?
    C12 H12A . 0.9300 ?
    C13 H13A . 0.9300 ?
    C14 H14A . 0.9600 ?
    C14 H14B . 0.9600 ?
    C14 H14C . 0.9600 ?
    C15 H15A . 0.9600 ?
    C15 H15B . 0.9600 ?
    C15 H15C . 0.9600 ?
loop_
    _geom_angle_atom_site_label_1
    _geom_angle_atom_site_label_2
    _geom_angle_atom_site_label_3
    _geom_angle_site_symmetry_1
    _geom_angle_site_symmetry_3
    _geom_angle
    _geom_angle_publ_flag
    C7 N1 N2 . . 107.35(17) ?
    C6 N2 N1 . . 107.28(17) ?
    C1 N3 C5 . . 116.33(19) ?
    C7 N4 C6 . . 104.75(17) ?
    C7 N4 C8 . . 126.95(19) ?
    C6 N4 C8 . . 128.13(15) ?
    N3 C1 C2 . . 124.4(2) ?
    N3 C1 H1B . . 117.8 ?
    C2 C1 H1B . . 117.8 ?
    C3 C2 C1 . . 118.3(2) ?
    C3 C2 H2B . . 120.9 ?
    C1 C2 H2B . . 120.9 ?
    C2 C3 C4 . . 119.0(2) ?
    C2 C3 H3B . . 120.5 ?
    C4 C3 H3B . . 120.5 ?
    C3 C4 C5 . . 119.5(2) ?
    C3 C4 H4A . . 120.2 ?
    C5 C4 H4A . . 120.2 ?
    N3 C5 C4 . . 122.48(18) ?
    N3 C5 C6 . . 117.83(18) ?
    C4 C5 C6 . . 119.66(18) ?
    N2 C6 N4 . . 110.26(17) ?
    N2 C6 C5 . . 123.65(18) ?
    N4 C6 C5 . . 126.10(17) ?
    N1 C7 N4 . . 110.4(2) ?
    N1 C7 C15 . . 125.7(2) ?
    N4 C7 C15 . . 123.9(2) ?
    C9 C8 C13 . . 120.88(18) ?
    C9 C8 N4 . . 120.14(16) ?
    C13 C8 N4 . . 118.98(18) ?
    C8 C9 C10 . . 120.65(17) ?
    C8 C9 H9A . . 119.7 ?
    C10 C9 H9A . . 119.7 ?
    C11 C10 C9 . . 117.9(2) ?
    C11 C10 C14 . . 120.6(2) ?
    C9 C10 C14 . . 121.47(19) ?
    C12 C11 C10 . . 121.0(2) ?
    C12 C11 H11A . . 119.5 ?
    C10 C11 H11A . . 119.5 ?
    C11 C12 C13 . . 120.76(19) ?
    C11 C12 H12A . . 119.6 ?
    C13 C12 H12A . . 119.6 ?
    C12 C13 C8 . . 118.8(2) ?
    C12 C13 H13A . . 120.6 ?
    C8 C13 H13A . . 120.6 ?
    C10 C14 H14A . . 109.5 ?
    C10 C14 H14B . . 109.5 ?
    H14A C14 H14B . . 109.5 ?
    C10 C14 H14C . . 109.5 ?
    H14A C14 H14C . . 109.5 ?
    H14B C14 H14C . . 109.5 ?
    C7 C15 H15A . . 109.5 ?
    C7 C15 H15B . . 109.5 ?
    H15A C15 H15B . . 109.5 ?
    C7 C15 H15C . . 109.5 ?
    H15A C15 H15C . . 109.5 ?
    H15B C15 H15C . . 109.5 ?
loop_
    _geom_hbond_atom_site_label_D
    _geom_hbond_atom_site_label_H
    _geom_hbond_atom_site_label_A
    _geom_hbond_site_symmetry_A
    _geom_hbond_distance_DH
    _geom_hbond_distance_HA
    _geom_hbond_distance_DA
    _geom_hbond_angle_DHA
    C1 H1B N1 4_576 0.93 2.56 3.377(3) 147
data_global
_journal_date_recd_electronic     2009-04-04
_journal_date_accepted     2009-04-27
_journal_name_full     'Acta Crystallographica, Section E'
_journal_year     2009
_journal_volume     65
_journal_issue      5
_journal_page_first     o1177
_journal_page_last     o1178
_journal_paper_category     QO
_journal_coeditor_code     RZ2308
_publ_contact_author_name     'Prof. Dun-Ru, Zhu'
_publ_contact_author_address
;
     College of Chemistry and Chemical Engineering
     State Key Laboratory of Materials-oriented Chemical Engineering
     Nanjing University of Technology
     Nanjing 210009
     P. R. China
;
_publ_contact_author_email     'zhudr@njut.edu.cn'
_publ_contact_author_fax     '86(025)83172261'
_publ_contact_author_phone     '86(025)83587717'
_publ_section_title
;
3-Methyl-4-(3-methylphenyl)-5-(2-pyridyl)-4<i>H</i>-1,2,4-triazole
;
loop_
    _publ_author_name
    _publ_author_address
    'Da-Jing Xie'
;
College of Chemistry and Chemical Engineering
State Key Laboratory of Materials-Oriented Chemical Engineering
Nanjing University of Technology
Nanjing 210009
People's Republic of China
;
    'Wei Lu'
;
College of Chemistry and Chemical Engineering
State Key Laboratory of Materials-Oriented Chemical Engineering
Nanjing University of Technology
Nanjing 210009
People's Republic of China
;
    'Zuo-Xiang Wang'
;
Ordered Matter Science Research Center
Southeast University
Nanjing 210096
People's Republic of China
;
    'Dun-Ru Zhu'
;
College of Chemistry and Chemical Engineering
State Key Laboratory of Materials-Oriented Chemical Engineering
Nanjing University of Technology
Nanjing 210009
People's Republic of China
;
