# Supplementary material for: 3-Methyl-4-(3-methyl­phen­yl)-5-(2-pyridyl)-4H-1,2,4-triazole
Source: Acta Crystallogr Sect E Struct Rep Online. 2009 Apr 30;65(Pt 5):o1177–8. doi: 10.1107/S1600536809015712 (PMC2977842; doi:10.1107/S1600536809015712)
Supplement: Supplementary file 2 [file e-65-o1177-Isup2.hkl]

# 
# h,k,l, Fc-squared, Fo-squared, sigma(Fo-squared) and status flag 
# 
data_I
_shelx_title ' x1 in P2(1)/n' 
_shelx_refln_list_code          4 
_shelx_F_calc_maximum       93.82 
_exptl_crystal_F_000       528.00 
_reflns_d_resolution_high  0.8409 
 
loop_ 
 _symmetry_equiv_pos_as_xyz 
 'x, y, z' 
 '-x+1/2, y+1/2, -z+1/2' 
 '-x, -y, -z' 
 'x-1/2, -y-1/2, z-1/2' 
 
_cell_length_a     9.5684 
_cell_length_b    10.5188 
_cell_length_c    13.5553 
_cell_angle_alpha  90.000 
_cell_angle_beta   96.645 
_cell_angle_gamma  90.000 
 
_shelx_F_squared_multiplier     1.000 
 
loop_ 
 _refln_index_h 
 _refln_index_k 
 _refln_index_l 
 _refln_F_squared_calc 
 _refln_F_squared_meas 
 _refln_F_squared_sigma 
 _refln_observed_status 
   2   0   0      285.00      278.46      6.62 o 
   4   0   0      538.22      570.01     13.61 o 
   6   0   0        6.98        5.48      0.89 o 
   8   0   0       14.10       17.03      7.22 o 
  10   0   0        7.51        9.12      2.30 o 
   2   1   0      187.40      185.66      5.10 o 
   3   1   0     1340.97     1291.06     10.23 o 
   4   1   0      137.54      124.95      1.95 o 
   5   1   0      243.97      254.67      5.67 o 
   6   1   0        8.74        4.80      0.54 o 
   7   1   0        0.19        0.78      0.76 o 
   8   1   0        0.63        2.34      0.78 o 
   9   1   0        1.56        0.19      1.03 o 
  10   1   0       12.82       12.87      2.46 o 
  11   1   0        1.10        2.07      1.17 o 
   0   2   0     1550.24     1355.33      5.33 o 
   1   2   0     6885.30     7075.98     30.19 o 
   2   2   0     5645.81     5696.50     47.33 o 
   3   2   0       68.55       75.50      1.54 o 
   4   2   0      551.97      556.11      6.74 o 
   5   2   0      217.42      237.17      3.48 o 
   6   2   0       20.51       24.54      1.58 o 
   7   2   0       50.13       48.47      2.08 o 
   8   2   0        2.69        3.66      1.09 o 
   9   2   0       26.24       24.79      2.07 o 
  10   2   0        0.08        2.27      1.53 o 
  11   2   0       22.01       21.84      2.91 o 
   1   3   0      536.93      522.49      3.88 o 
   2   3   0      765.31      765.16     10.14 o 
   3   3   0       11.10       14.63      0.79 o 
   4   3   0     1047.05     1130.87     16.63 o 
   5   3   0        3.24        2.50      1.24 o 
   6   3   0      447.62      543.07     10.53 o 
   7   3   0       13.43       16.33      1.49 o 
   8   3   0       37.70       40.68      2.54 o 
   9   3   0       35.03       34.71      3.33 o 
  10   3   0       59.55       60.91      4.04 o 
   0   4   0      399.44      379.79      4.83 o 
   1   4   0      306.84      322.54      4.22 o 
   2   4   0     1223.95     1310.49      6.23 o 
   3   4   0      309.60      298.28      3.81 o 
   4   4   0       50.11       55.74      1.62 o 
   5   4   0      318.10      338.78      7.43 o 
   6   4   0        0.02        0.15      0.89 o 
   7   4   0        3.07        5.24      1.33 o 
   8   4   0       11.98       11.57      1.36 o 
   9   4   0        1.39        1.36      1.14 o 
  10   4   0        7.65        8.16      1.58 o 
   1   5   0      538.35      591.53      8.64 o 
   2   5   0      111.76       99.50      2.45 o 
   3   5   0      771.16      892.99     10.97 o 
   4   5   0       36.19       36.21      1.36 o 
   5   5   0       53.24       57.84      2.05 o 
   6   5   0        1.12        0.24      0.87 o 
   7   5   0        7.84        7.79      1.07 o 
   8   5   0       29.58       31.35      2.31 o 
   9   5   0       24.30       23.22      2.09 o 
  10   5   0        2.39        2.32      1.25 o 
   0   6   0      903.32     1025.14     29.98 o 
   1   6   0      155.32      152.18      3.63 o 
   2   6   0      247.44      252.36      3.93 o 
   3   6   0       74.83       83.39      2.51 o 
   4   6   0        1.13        0.81      0.75 o 
   5   6   0       63.70       69.56      3.76 o 
   6   6   0      143.29      138.30      4.27 o 
   7   6   0       62.87       68.68      2.74 o 
   8   6   0        1.77        1.88      1.12 o 
   9   6   0        1.22        3.40      1.37 o 
   1   7   0      140.74      142.26      5.83 o 
   2   7   0      102.29      112.18      4.28 o 
   3   7   0        4.44        4.57      1.14 o 
   4   7   0        9.00       10.16      1.29 o 
   5   7   0        1.11        3.15      0.81 o 
   6   7   0       73.18       82.96      2.91 o 
   7   7   0        0.51        1.90      0.97 o 
   8   7   0       19.02       19.93      2.26 o 
   9   7   0        5.63        7.13      1.68 o 
   0   8   0        0.03        2.88      0.94 o 
   1   8   0       21.25       27.61      1.56 o 
   2   8   0        6.57        8.12      1.17 o 
   3   8   0       39.10       42.28      2.35 o 
   4   8   0       59.73       60.26      3.25 o 
   5   8   0       21.87       18.85      1.68 o 
   6   8   0        2.82        4.31      1.48 o 
   7   8   0        5.67        7.86      1.68 o 
   8   8   0        0.67        3.65      1.98 o 
   1   9   0       56.27       48.37      2.55 o 
   2   9   0        0.68        2.54      1.06 o 
   3   9   0       29.83       25.03      1.78 o 
   4   9   0       39.44       40.43      2.83 o 
   5   9   0       19.17       21.62      3.52 o 
   6   9   0        6.61        8.40      1.71 o 
   7   9   0        5.31        3.90      1.47 o 
   0  10   0       24.38       20.20      2.99 o 
   1  10   0        0.02        3.52      1.37 o 
   2  10   0        7.66        8.10      2.36 o 
   3  10   0        0.00        1.88      0.78 o 
   4  10   0        2.92        2.49      1.05 o 
   5  10   0        4.42        4.73      1.13 o 
   6  10   0        0.15        0.00      1.24 o 
   1  11   0       17.43       17.91      2.08 o 
   2  11   0        2.03        2.89      1.38 o 
   3  11   0        4.01        4.60      1.06 o 
   4  11   0        9.07        9.31      1.80 o 
   5  11   0        2.81        4.98      1.83 o 
   0  12   0        4.27        4.48      2.24 o 
   1  12   0       12.47        7.33      2.43 o 
   2  12   0        0.18        2.08      1.24 o 
   3  12   0       10.51        8.05      2.26 o 
 -11   0   1       16.99       16.48      3.51 o 
  -9   0   1       22.87       21.10      2.95 o 
  -7   0   1        2.40        3.84      1.37 o 
  -5   0   1       31.40       38.13      1.53 o 
  -3   0   1      126.01       98.49      1.81 o 
   3   0   1      198.68      206.26      3.89 o 
   5   0   1      910.81      883.80     34.66 o 
   7   0   1      160.32      177.56     12.87 o 
   9   0   1       15.32       17.72      2.89 o 
  11   0   1        3.17        2.88      1.87 o 
 -11   1   1        0.00        2.14      1.26 o 
 -10   1   1        0.99        0.85      1.12 o 
  -9   1   1        0.03        1.34      1.13 o 
  -8   1   1        9.68       11.15      1.53 o 
  -7   1   1       46.30       39.72      1.81 o 
  -6   1   1       32.68       39.83      1.74 o 
  -5   1   1       29.07       34.52      1.68 o 
  -4   1   1      101.06       88.14      2.67 o 
  -1   1   1      495.79      394.27      4.21 o 
   1   1   1     4491.52     4501.94     19.75 o 
   3   1   1      476.74      424.47      4.17 o 
   4   1   1      125.31      133.37      2.92 o 
   5   1   1        0.16        1.69      0.55 o 
   6   1   1        9.81        9.03      0.75 o 
   7   1   1        2.90        2.67      0.58 o 
   8   1   1       16.23       16.20      1.42 o 
   9   1   1        6.75        7.50      1.43 o 
  10   1   1        0.33        1.49      1.07 o 
  11   1   1        7.47        3.07      1.46 o 
 -11   2   1        3.71        3.07      1.56 o 
 -10   2   1        4.60        4.98      1.39 o 
  -9   2   1        5.85        7.68      1.25 o 
  -8   2   1        7.91        6.36      1.02 o 
  -7   2   1        0.28        1.45      1.07 o 
  -6   2   1       11.54       13.32      1.18 o 
  -5   2   1        1.97        0.81      0.69 o 
  -4   2   1      685.04      683.62      6.11 o 
  -3   2   1      588.89      590.28      4.18 o 
  -2   2   1     8078.35     8452.02     17.36 o 
  -1   2   1       26.28       27.00      0.74 o 
   0   2   1      386.84      353.78      4.37 o 
   1   2   1     1813.81     1845.47     11.49 o 
   2   2   1      311.56      302.61      5.28 o 
   3   2   1      329.12      355.16      5.12 o 
   4   2   1       21.42       16.01      0.77 o 
   5   2   1        9.13        6.10      0.56 o 
   6   2   1       80.39       82.81      2.36 o 
   7   2   1      204.01      200.68      4.80 o 
   8   2   1      174.93      196.88     10.59 o 
   9   2   1       13.40       12.11      1.26 o 
  10   2   1        7.10       10.67      3.93 o 
  11   2   1       11.07       10.92      1.77 o 
 -11   3   1        1.93        3.69      1.50 o 
 -10   3   1        0.00        1.06      1.32 o 
  -9   3   1       40.27       46.67      3.78 o 
  -8   3   1        1.35        1.32      1.14 o 
  -7   3   1      178.27      192.42      5.90 o 
  -6   3   1      124.47      132.76      3.67 o 
  -5   3   1     2877.29     3294.86     69.52 o 
  -4   3   1      572.86      564.43      9.52 o 
  -3   3   1     1449.90     1578.88     13.00 o 
  -2   3   1       14.67       12.22      0.53 o 
  -1   3   1       51.38       53.74      1.56 o 
   0   3   1      463.54      435.13      6.60 o 
   1   3   1       75.85       63.38      1.39 o 
   2   3   1      135.02      130.43      1.99 o 
   3   3   1        4.70        2.98      0.44 o 
   4   3   1      552.36      573.55      7.98 o 
   5   3   1      210.01      196.69      3.62 o 
   6   3   1       47.37       48.12      1.90 o 
   7   3   1        3.20        4.55      1.10 o 
   8   3   1        1.55        1.65      1.04 o 
   9   3   1        3.92        2.65      1.59 o 
  10   3   1       12.90       12.50      2.89 o 
 -10   4   1       12.48       11.19      1.87 o 
  -9   4   1        4.63        3.20      1.31 o 
  -8   4   1       81.16       85.83      4.32 o 
  -7   4   1        0.08        0.00      1.04 o 
  -6   4   1      160.62      161.13      3.57 o 
  -5   4   1       11.38       10.25      1.02 o 
  -4   4   1        0.90        1.29      0.50 o 
  -3   4   1       46.10       49.19      1.38 o 
  -2   4   1      378.94      458.66      4.03 o 
  -1   4   1      892.18      984.77      6.87 o 
   0   4   1       73.37       58.81      1.88 o 
   1   4   1     1105.58     1126.40      4.71 o 
   2   4   1       40.03       46.44      1.19 o 
   3   4   1      737.20      817.14     16.37 o 
   4   4   1      482.99      511.08     10.49 o 
   5   4   1        0.17        0.66      0.69 o 
   6   4   1        3.93        3.12      1.03 o 
   7   4   1      422.61      490.96     13.78 o 
   8   4   1       75.25       78.98      4.35 o 
   9   4   1       43.82       47.64      2.57 o 
  10   4   1        5.63        8.17      1.52 o 
 -10   5   1        0.43        1.26      1.52 o 
  -9   5   1       11.05        9.59      1.92 o 
  -8   5   1        2.01        6.24      1.68 o 
  -7   5   1       34.49       33.16      2.01 o 
  -6   5   1       16.23       12.58      1.24 o 
  -5   5   1       30.10       28.57      1.35 o 
  -4   5   1      109.61      121.41      2.83 o 
  -3   5   1      115.47      132.41      2.28 o 
  -2   5   1        2.56        3.65      0.54 o 
  -1   5   1        1.31        1.90      0.70 o 
   0   5   1       63.42       55.63      1.28 o 
   1   5   1        4.59        6.16      0.63 o 
   2   5   1        0.16        1.68      0.51 o 
   3   5   1       50.76       47.73      1.47 o 
   4   5   1       91.64       91.14      3.56 o 
   5   5   1        8.34        7.01      0.85 o 
   6   5   1      138.09      145.80      8.41 o 
   7   5   1      133.86      139.32      4.58 o 
   8   5   1      132.39      134.50      6.92 o 
   9   5   1        1.13        1.58      1.20 o 
  10   5   1        0.02        0.64      1.16 o 
  -9   6   1        1.10        2.62      1.20 o 
  -8   6   1        1.93        2.53      1.10 o 
  -7   6   1       12.40       13.07      1.37 o 
  -6   6   1      116.34      128.73      4.01 o 
  -5   6   1        0.02        0.78      0.64 o 
  -4   6   1       57.70       52.08      1.83 o 
  -3   6   1       17.19       15.16      0.90 o 
  -2   6   1       59.53       62.66      2.06 o 
  -1   6   1      676.74      782.55     12.64 o 
   0   6   1      577.27      644.06      7.10 o 
   1   6   1      135.73      157.12      4.95 o 
   2   6   1        5.13        6.23      0.67 o 
   3   6   1       50.95       54.74      1.91 o 
   4   6   1       46.51       50.10      1.91 o 
   5   6   1        6.81        8.14      0.92 o 
   6   6   1      154.54      162.08      6.32 o 
   7   6   1        0.02        0.77      1.18 o 
   8   6   1       54.39       61.42      3.89 o 
   9   6   1       22.17       22.35      3.75 o 
  -9   7   1        4.19        2.55      1.43 o 
  -8   7   1        1.76        3.93      1.44 o 
  -7   7   1        0.79        2.16      1.32 o 
  -6   7   1        2.57        1.63      1.29 o 
  -5   7   1      291.40      312.12     15.58 o 
  -4   7   1      179.53      183.52      5.26 o 
  -3   7   1      160.16      170.19      3.48 o 
  -2   7   1        0.16        1.75      0.80 o 
  -1   7   1        3.03        2.73      0.75 o 
   0   7   1        0.00        0.34      0.71 o 
   1   7   1        7.98        8.79      0.91 o 
   2   7   1      134.72      138.51      6.44 o 
   3   7   1       50.82       49.89      2.25 o 
   4   7   1      190.39      203.44      4.92 o 
   5   7   1        0.44        1.20      0.71 o 
   6   7   1        1.87        5.21      2.03 o 
   7   7   1        2.80        2.84      1.17 o 
   8   7   1       16.40       14.99      1.70 o 
   9   7   1       16.24       19.78      2.37 o 
  -8   8   1        8.70        7.61      1.82 o 
  -7   8   1       26.17       22.24      2.41 o 
  -6   8   1        1.43        1.65      1.54 o 
  -5   8   1        0.79        1.11      0.54 o 
  -4   8   1       75.39       73.78      3.35 o 
  -3   8   1       40.29       48.01      2.71 o 
  -2   8   1      119.53      127.22      3.84 o 
  -1   8   1        9.51        8.72      1.11 o 
   0   8   1       20.71       21.76      2.11 o 
   1   8   1       20.78       21.68      1.16 o 
   2   8   1        7.57        7.11      0.74 o 
   3   8   1        7.84        7.51      1.49 o 
   4   8   1       69.16       74.39      2.96 o 
   5   8   1      100.20       97.47      5.94 o 
   6   8   1       19.56       18.33      2.24 o 
   7   8   1       20.26       19.86      2.20 o 
   8   8   1        2.63        2.77      1.41 o 
  -7   9   1       16.63       21.46      2.19 o 
  -6   9   1        6.59        7.41      1.84 o 
  -5   9   1        0.33        1.96      1.02 o 
  -4   9   1        0.80        1.01      0.88 o 
  -3   9   1       39.22       31.74      1.89 o 
  -2   9   1       45.39       49.30      2.15 o 
  -1   9   1       22.71       17.76      1.48 o 
   0   9   1        0.25        1.13      0.87 o 
   1   9   1        6.44        4.47      1.30 o 
   2   9   1       31.30       29.19      1.70 o 
   3   9   1        3.18        4.28      1.03 o 
   4   9   1        5.83        4.73      1.52 o 
   5   9   1        1.67        2.10      1.16 o 
   6   9   1        0.27        0.00      1.48 o 
   7   9   1        0.94        2.74      1.52 o 
  -6  10   1        3.49        3.80      1.74 o 
  -5  10   1        0.15        2.14      1.35 o 
  -4  10   1        1.06        2.06      1.34 o 
  -3  10   1        0.60        1.44      1.15 o 
  -2  10   1        0.01        1.17      0.89 o 
  -1  10   1        0.45        0.48      1.82 o 
   0  10   1        2.75        3.11      1.41 o 
   1  10   1        7.64        7.27      1.64 o 
   2  10   1       18.50       17.41      1.97 o 
   3  10   1        0.72        0.59      0.98 o 
   4  10   1        6.42        4.68      1.64 o 
   5  10   1        0.06        1.37      0.83 o 
   6  10   1        2.11        4.82      1.56 o 
  -5  11   1        1.42        3.06      2.07 o 
  -4  11   1        0.15        0.23      0.82 o 
  -3  11   1        0.03        2.33      1.06 o 
  -2  11   1        8.17        5.06      1.49 o 
  -1  11   1       23.50       25.20      2.44 o 
   0  11   1       19.68       18.26      2.43 o 
   1  11   1        1.82        3.62      1.07 o 
   2  11   1        4.00        3.45      1.09 o 
   3  11   1       13.29       14.83      1.92 o 
   4  11   1        0.02        0.96      0.91 o 
   5  11   1        3.34        1.41      1.87 o 
  -3  12   1        1.47        1.41      1.12 o 
  -2  12   1        2.40        4.48      1.41 o 
  -1  12   1        4.97        4.67      1.55 o 
   0  12   1        0.00        2.08      1.35 o 
   1  12   1        1.68        3.29      1.35 o 
   2  12   1        0.17        0.37      1.32 o 
   3  12   1        3.13        1.52      1.30 o 
 -10   0   2       60.27       77.85      9.60 o 
  -8   0   2       11.68       14.53      3.82 o 
  -6   0   2       41.06       45.64      2.77 o 
  -4   0   2      162.00      132.06      2.85 o 
  -2   0   2     1795.46     1742.96     10.17 o 
   0   0   2     1836.21     1495.28      9.26 o 
   2   0   2      405.48      370.68      7.85 o 
   4   0   2      827.04      736.16      8.83 o 
   6   0   2      403.85      443.10     11.79 o 
   8   0   2        0.43        2.63      2.17 o 
  10   0   2       10.79        5.34      2.78 o 
 -11   1   2       18.30       19.53      2.79 o 
 -10   1   2        1.34        2.51      1.41 o 
  -9   1   2        0.11        0.22      1.12 o 
  -8   1   2       11.28       10.74      1.19 o 
  -7   1   2       44.83       44.38      2.18 o 
  -6   1   2       47.02       55.82      2.16 o 
  -5   1   2      251.02      278.63      4.16 o 
  -4   1   2      392.23      409.24      3.58 o 
  -3   1   2      197.22      195.86      2.66 o 
  -2   1   2      711.40      630.90      5.99 o 
  -1   1   2      253.30      209.16      2.34 o 
   0   1   2     4389.45     3963.62     16.70 o 
   1   1   2      262.60      248.37      5.21 o 
   3   1   2     3866.41     3794.17     20.58 o 
   4   1   2      394.64      408.67      6.60 o 
   5   1   2      110.85      124.37      3.71 o 
   6   1   2       25.43       23.77      1.10 o 
   7   1   2       81.57       80.68      2.53 o 
   8   1   2        5.73        4.47      0.94 o 
   9   1   2       74.98       81.02      7.50 o 
  10   1   2       12.76        9.44      2.88 o 
  11   1   2        0.07        1.45      1.01 o 
 -11   2   2       27.50       27.84      3.41 o 
 -10   2   2        9.96       11.38      1.67 o 
  -9   2   2        0.22        3.51      1.21 o 
  -8   2   2       23.85       22.60      1.75 o 
  -7   2   2       18.81       17.32      1.38 o 
  -6   2   2        0.07        0.76      0.71 o 
  -5   2   2      539.70      548.26     15.91 o 
  -4   2   2        0.10        0.15      0.79 o 
  -3   2   2     1551.99     1699.22     23.33 o 
  -2   2   2     3233.07     3056.75      9.02 o 
  -1   2   2     1806.12     1671.58     16.56 o 
   0   2   2      295.75      277.68      2.83 o 
   1   2   2       31.88       37.42      0.86 o 
   2   2   2      131.24      123.07      1.89 o 
   3   2   2        6.57        6.77      0.63 o 
   4   2   2       42.16       44.26      1.82 o 
   5   2   2      302.51      287.81      4.95 o 
   6   2   2       42.03       47.70      2.46 o 
   7   2   2        5.35        5.43      0.78 o 
   8   2   2        7.72        7.24      1.27 o 
   9   2   2        1.46        2.16      1.44 o 
  10   2   2        1.36        3.63      1.36 o 
 -11   3   2        1.13        1.51      1.24 o 
 -10   3   2       35.19       36.99      3.92 o 
  -9   3   2        1.54        2.24      0.89 o 
  -8   3   2        9.89        7.50      1.16 o 
  -7   3   2       14.54       14.42      1.42 o 
  -6   3   2       66.84       61.36      2.46 o 
  -5   3   2       15.11        8.85      1.07 o 
  -4   3   2      135.30      137.09      2.63 o 
  -3   3   2      602.95      626.95      6.91 o 
  -2   3   2      540.25      519.64      3.71 o 
  -1   3   2       32.79       39.45      1.20 o 
   0   3   2      282.70      276.68      3.13 o 
   1   3   2     1153.44     1158.39      9.02 o 
   2   3   2       38.75       35.95      1.00 o 
   3   3   2        0.61        1.75      0.76 o 
   4   3   2     1887.50     2017.25     43.19 o 
   5   3   2      122.13      120.06      3.64 o 
   6   3   2       14.22       12.81      1.68 o 
   7   3   2        5.46        4.60      1.21 o 
   8   3   2        0.17        0.24      0.96 o 
   9   3   2       15.58       15.86      2.30 o 
  10   3   2        9.09        6.14      2.05 o 
 -10   4   2        8.75        7.90      1.75 o 
  -9   4   2       19.53       19.37      2.05 o 
  -8   4   2       33.37       41.32      2.31 o 
  -7   4   2        9.83        8.96      1.23 o 
  -6   4   2      237.58      272.32      6.66 o 
  -5   4   2      224.01      222.66      5.28 o 
  -4   4   2      295.35      287.37      3.78 o 
  -3   4   2      752.04      806.36      8.41 o 
  -2   4   2       41.06       35.46      0.98 o 
  -1   4   2       39.95       47.88      1.43 o 
   0   4   2       31.22       32.63      1.20 o 
   1   4   2       10.97        9.65      0.62 o 
   2   4   2      253.09      247.17      5.81 o 
   3   4   2      170.07      207.24      3.31 o 
   4   4   2      199.39      178.45      3.20 o 
   5   4   2       11.23       12.06      1.11 o 
   6   4   2       84.45       87.69      2.23 o 
   7   4   2       31.44       28.67      1.92 o 
   8   4   2        7.12        2.98      1.20 o 
   9   4   2       15.44       15.23      2.18 o 
  10   4   2        0.52        0.00      1.46 o 
 -10   5   2        4.92        5.71      1.66 o 
  -9   5   2        1.11        1.77      1.09 o 
  -8   5   2        4.00        4.70      1.44 o 
  -7   5   2        1.80        3.32      1.16 o 
  -6   5   2       49.70       49.99      2.54 o 
  -5   5   2      126.29      129.42      3.07 o 
  -4   5   2      147.30      148.86      2.71 o 
  -3   5   2        1.76        5.30      0.59 o 
  -2   5   2       17.39       23.72      1.32 o 
  -1   5   2      765.71      851.80     11.03 o 
   0   5   2      794.08      886.92      9.12 o 
   1   5   2      334.53      359.73      4.55 o 
   2   5   2      289.99      332.14      7.39 o 
   3   5   2       46.87       46.86      1.55 o 
   4   5   2      104.41      105.20      3.32 o 
   5   5   2      206.33      203.98      6.54 o 
   6   5   2      452.05      529.38     13.03 o 
   7   5   2       10.88        7.66      1.41 o 
   8   5   2       68.01       71.59      4.46 o 
   9   5   2        0.05        0.57      1.19 o 
  10   5   2       16.50       16.82      1.89 o 
  -9   6   2        4.65        5.47      1.43 o 
  -8   6   2        1.94        2.88      1.08 o 
  -7   6   2        4.23        4.01      1.09 o 
  -6   6   2        4.33        3.68      1.03 o 
  -5   6   2        5.97        5.15      0.69 o 
  -4   6   2       52.49       58.25      1.72 o 
  -3   6   2      110.57      113.41      2.96 o 
  -2   6   2       12.94       14.57      1.18 o 
  -1   6   2      107.43      100.97      2.78 o 
   0   6   2       51.14       44.29      1.21 o 
   1   6   2       34.40       33.75      1.27 o 
   2   6   2      109.29      113.06      2.57 o 
   3   6   2       27.55       25.84      1.22 o 
   4   6   2      129.17      116.12      4.15 o 
   5   6   2      250.28      280.39     12.98 o 
   6   6   2       69.26       70.65      3.02 o 
   7   6   2        7.47        3.74      1.31 o 
   8   6   2       59.06       62.48      4.05 o 
   9   6   2       12.73        9.83      2.49 o 
  -9   7   2        6.19        7.32      1.54 o 
  -8   7   2        7.59        7.51      1.98 o 
  -7   7   2        3.02        3.83      1.59 o 
  -6   7   2        1.61        4.20      1.46 o 
  -5   7   2       50.43       44.56      2.60 o 
  -4   7   2      195.13      217.05      5.61 o 
  -3   7   2      109.79      111.48      2.84 o 
  -2   7   2        2.68        0.30      0.87 o 
  -1   7   2       15.34       15.73      1.17 o 
   0   7   2       26.39       21.48      1.03 o 
   1   7   2       89.17       91.08      3.17 o 
   2   7   2       62.47       53.96      2.11 o 
   3   7   2       38.17       36.20      1.82 o 
   4   7   2        4.64        3.19      0.67 o 
   5   7   2        9.16        7.53      0.98 o 
   6   7   2      125.89      136.18      8.14 o 
   7   7   2      125.90      122.97      6.72 o 
   8   7   2        0.92        2.65      1.08 o 
   9   7   2        3.00        2.96      1.47 o 
  -8   8   2        0.92        5.00      1.46 o 
  -7   8   2       41.02       43.68      3.88 o 
  -6   8   2        8.83       11.05      1.73 o 
  -5   8   2        6.18        5.64      0.93 o 
  -4   8   2       43.88       40.07      2.03 o 
  -3   8   2      157.82      171.66      5.60 o 
  -2   8   2       52.17       54.66      2.42 o 
  -1   8   2        0.48        3.09      0.92 o 
   0   8   2        2.17        1.85      0.80 o 
   1   8   2      167.03      167.39      5.47 o 
   2   8   2       66.57       70.47      2.75 o 
   3   8   2        3.69        3.33      0.80 o 
   4   8   2       72.39       73.02      2.79 o 
   5   8   2       16.34       15.72      2.11 o 
   6   8   2        3.54        3.06      0.95 o 
   7   8   2       10.39       12.38      1.86 o 
   8   8   2        2.40        3.00      1.35 o 
  -7   9   2        4.63        5.36      3.03 o 
  -6   9   2        1.55        2.49      1.45 o 
  -5   9   2       57.79       54.07      3.60 o 
  -4   9   2        1.18        2.46      1.06 o 
  -3   9   2       14.85       22.22      1.82 o 
  -2   9   2       73.88       67.35      2.89 o 
  -1   9   2       29.40       32.38      1.82 o 
   0   9   2       53.24       51.24      2.55 o 
   1   9   2       52.36       53.32      2.36 o 
   2   9   2        0.75        3.51      1.36 o 
   3   9   2        3.26        4.54      1.01 o 
   4   9   2        1.81        2.29      1.09 o 
   5   9   2        3.81        2.16      0.89 o 
   6   9   2        2.60        2.36      1.51 o 
   7   9   2        1.44        1.79      1.42 o 
  -6  10   2        2.67        3.98      1.57 o 
  -5  10   2        0.03        0.79      1.67 o 
  -4  10   2        2.12        1.24      0.97 o 
  -3  10   2        0.06        1.43      0.95 o 
  -2  10   2        0.63        1.71      1.06 o 
  -1  10   2       79.77       74.82      3.56 o 
   0  10   2       11.04        9.31      1.75 o 
   1  10   2       31.61       29.65      2.94 o 
   2  10   2        0.37        0.38      1.11 o 
   3  10   2       43.05       47.79      3.97 o 
   4  10   2        5.59        6.37      1.21 o 
   5  10   2        0.81        1.65      0.88 o 
   6  10   2        0.17        1.78      1.26 o 
  -5  11   2        0.33        0.87      1.24 o 
  -4  11   2        0.64        4.34      1.19 o 
  -3  11   2        0.47        2.71      1.27 o 
  -2  11   2        7.62        7.13      1.53 o 
  -1  11   2        1.30        3.07      1.30 o 
   0  11   2        3.23        4.82      1.46 o 
   1  11   2        0.08        0.52      1.38 o 
   2  11   2        2.81        5.90      1.64 o 
   3  11   2        0.82        3.89      1.30 o 
   4  11   2        0.21        0.00      1.18 o 
   5  11   2        5.39        9.84      2.28 o 
  -3  12   2        6.01        5.31      1.60 o 
  -2  12   2        1.63        2.24      1.34 o 
  -1  12   2        0.01        3.21      1.39 o 
   0  12   2        0.10        0.39      1.16 o 
   1  12   2        3.50        2.98      1.47 o 
   2  12   2        1.03        1.82      1.57 o 
 -11   0   3        4.24        7.33      2.01 o 
  -9   0   3       67.50       74.47      6.06 o 
  -7   0   3        8.90        8.40      3.22 o 
  -5   0   3      135.05      134.97      7.03 o 
  -3   0   3      874.97      771.92      6.11 o 
  -1   0   3     8801.39     8110.59     33.99 o 
   1   0   3     7582.38     7343.29     23.55 o 
   3   0   3      114.31      117.63      2.78 o 
   5   0   3      275.12      304.88      7.35 o 
   7   0   3      141.33      159.73     13.67 o 
   9   0   3        2.69        2.47      2.03 o 
 -11   1   3       13.34       13.67      2.14 o 
 -10   1   3        2.86        3.48      1.32 o 
  -9   1   3       42.64       44.25      3.48 o 
  -8   1   3        0.03        1.46      1.02 o 
  -7   1   3      160.32      155.51      3.57 o 
  -6   1   3        6.59        4.86      0.97 o 
  -5   1   3       24.40       20.46      1.35 o 
  -4   1   3       38.01       44.54      1.74 o 
  -3   1   3      168.20      154.18      2.22 o 
  -2   1   3        8.98        8.92      0.56 o 
  -1   1   3      734.77      698.78      3.20 o 
   1   1   3        2.43        1.15      0.51 o 
   2   1   3      328.09      330.13      4.40 o 
   3   1   3      657.01      647.55      4.98 o 
   4   1   3       22.93       22.91      1.01 o 
   5   1   3      164.39      176.77      3.46 o 
   6   1   3       54.67       60.29      2.63 o 
   7   1   3        6.06        3.74      0.88 o 
   8   1   3       18.39       18.22      1.25 o 
   9   1   3        0.41        1.42      0.87 o 
  10   1   3        0.58        3.63      1.53 o 
 -11   2   3        0.09        2.35      1.34 o 
 -10   2   3        4.89        5.06      1.48 o 
  -9   2   3        1.55        3.85      1.40 o 
  -8   2   3       86.07       92.20      5.00 o 
  -7   2   3        0.08        1.68      0.78 o 
  -6   2   3        0.09        2.00      0.82 o 
  -5   2   3      223.19      236.77      3.95 o 
  -4   2   3     1272.93     1327.17     17.74 o 
  -3   2   3     2174.66     2178.81     17.99 o 
  -2   2   3      218.79      154.55      2.61 o 
  -1   2   3        3.99        4.94      0.41 o 
   0   2   3       32.20       23.28      0.67 o 
   1   2   3     2790.35     2782.46     17.27 o 
   2   2   3        1.90        5.56      0.48 o 
   3   2   3     2044.14     2151.70     12.45 o 
   4   2   3     1203.97     1308.01     21.11 o 
   5   2   3      340.77      356.14      5.39 o 
   6   2   3        0.10        0.57      0.63 o 
   7   2   3       10.62       10.98      1.05 o 
   8   2   3       27.17       23.27      2.12 o 
   9   2   3        0.09        1.92      1.00 o 
  10   2   3        0.05        1.59      1.44 o 
 -11   3   3        9.39        7.46      1.66 o 
 -10   3   3        1.46        3.01      1.47 o 
  -9   3   3        0.27        0.00      1.25 o 
  -8   3   3       13.98       12.82      1.19 o 
  -7   3   3      227.03      248.15     10.55 o 
  -6   3   3       63.10       68.03      3.57 o 
  -5   3   3       24.32       21.67      1.55 o 
  -4   3   3      564.57      589.23      7.04 o 
  -3   3   3     1273.15     1415.79      9.01 o 
  -2   3   3       49.02       43.18      0.98 o 
   0   3   3      185.87      161.20      2.22 o 
   1   3   3       74.22       80.52      1.87 o 
   2   3   3        7.73        7.18      0.55 o 
   3   3   3      377.02      423.71      5.24 o 
   4   3   3       44.46       41.71      1.31 o 
   5   3   3       56.81       58.82      1.85 o 
   6   3   3        0.00        0.78      0.69 o 
   7   3   3        5.34        5.78      0.97 o 
   8   3   3        0.26        1.02      0.71 o 
   9   3   3       20.16       18.91      2.42 o 
  10   3   3        3.15        3.14      1.54 o 
 -10   4   3        0.27        1.28      1.18 o 
  -9   4   3        1.68        3.96      1.56 o 
  -8   4   3       74.69       78.32      3.06 o 
  -7   4   3       15.18       11.50      1.34 o 
  -6   4   3        1.72        1.35      0.94 o 
  -5   4   3        6.84        5.94      1.01 o 
  -4   4   3      170.21      150.50      4.07 o 
  -3   4   3     1054.30     1254.82     16.08 o 
  -2   4   3       36.59       34.07      0.89 o 
  -1   4   3      111.98      108.79      1.89 o 
   0   4   3       44.28       45.37      1.10 o 
   1   4   3      414.96      432.27      3.66 o 
   2   4   3      110.63       96.43      2.26 o 
   3   4   3      127.67      143.35      3.48 o 
   4   4   3        5.27        5.38      0.71 o 
   5   4   3        0.96        0.16      0.86 o 
   6   4   3       19.56       16.51      1.13 o 
   7   4   3        9.75       10.19      1.01 o 
   8   4   3        0.71        1.29      1.15 o 
   9   4   3        4.10        3.08      1.49 o 
  10   4   3       11.26        8.30      1.62 o 
 -10   5   3        3.70        3.87      1.65 o 
  -9   5   3       16.94       16.91      1.79 o 
  -8   5   3       99.36      101.84      5.16 o 
  -7   5   3       74.93       76.73      2.80 o 
  -6   5   3        2.45        2.00      0.97 o 
  -5   5   3       57.27       55.22      1.79 o 
  -4   5   3        6.66        3.36      0.83 o 
  -3   5   3        9.80        9.92      0.67 o 
  -2   5   3       33.94       35.94      1.37 o 
  -1   5   3       68.66       76.00      2.09 o 
   0   5   3       23.07       23.32      0.91 o 
   1   5   3        2.22        6.08      0.61 o 
   2   5   3      461.18      538.60      8.50 o 
   3   5   3      132.30      132.16      2.94 o 
   4   5   3       26.24       19.46      1.13 o 
   5   5   3      106.04      109.46      4.19 o 
   6   5   3        0.73        2.14      1.16 o 
   7   5   3       14.30       11.02      1.30 o 
   8   5   3        1.78        0.05      1.14 o 
   9   5   3       21.26       24.48      2.09 o 
  -9   6   3        8.89        9.96      1.91 o 
  -8   6   3       16.57       11.82      1.34 o 
  -7   6   3       58.91       64.51      3.01 o 
  -6   6   3       12.91       17.41      1.39 o 
  -5   6   3       49.41       49.30      1.75 o 
  -4   6   3        2.26        3.34      1.42 o 
  -3   6   3       65.83       64.41      3.00 o 
  -2   6   3        0.65        2.24      1.80 o 
  -1   6   3      102.43      111.11      3.29 o 
   0   6   3        2.86        3.10      0.51 o 
   1   6   3        5.13        8.42      0.70 o 
   2   6   3       10.11        9.39      0.89 o 
   3   6   3       30.79       24.19      1.28 o 
   4   6   3        2.12        1.59      0.64 o 
   5   6   3       80.08       81.34      5.37 o 
   6   6   3       81.09       86.20      4.81 o 
   7   6   3        0.22        0.86      1.12 o 
   8   6   3      105.51      117.34      8.40 o 
   9   6   3        0.34        1.43      1.11 o 
  -9   7   3        0.38        2.96      1.79 o 
  -8   7   3        3.36        2.95      1.38 o 
  -7   7   3       24.59       23.20      2.66 o 
  -6   7   3       56.54       50.26      2.83 o 
  -5   7   3       66.79       64.44      3.16 o 
  -4   7   3        4.14        6.70      1.26 o 
  -3   7   3        1.11        0.63      0.88 o 
  -2   7   3      153.19      149.45      3.68 o 
  -1   7   3       39.23       40.90      1.87 o 
   0   7   3       60.35       58.89      2.58 o 
   1   7   3        0.03        1.02      0.57 o 
   2   7   3       20.29       23.02      1.27 o 
   3   7   3      186.28      186.40      6.05 o 
   4   7   3       63.23       70.87      2.67 o 
   5   7   3        9.50        8.00      1.01 o 
   6   7   3       58.66       57.66      2.96 o 
   7   7   3        8.06        7.41      1.46 o 
   8   7   3       14.44       14.82      1.75 o 
  -8   8   3        2.54        4.79      1.52 o 
  -7   8   3        8.31        8.14      1.73 o 
  -6   8   3       17.83       20.58      2.30 o 
  -5   8   3       25.64       31.57      1.86 o 
  -4   8   3        3.35        3.98      1.11 o 
  -3   8   3      392.32      419.05     11.23 o 
  -2   8   3       84.31       85.06      3.30 o 
  -1   8   3       77.33       72.86      2.71 o 
   0   8   3       15.65       19.11      1.45 o 
   1   8   3        5.91        3.90      0.95 o 
   2   8   3      149.11      160.69      8.00 o 
   3   8   3       60.02       60.31      3.11 o 
   4   8   3        2.74        2.60      0.74 o 
   5   8   3       19.49       17.08      1.43 o 
   6   8   3        0.46        0.37      0.73 o 
   7   8   3        0.23        0.00      1.27 o 
   8   8   3        5.25        5.69      2.63 o 
  -7   9   3        5.22        5.37      1.52 o 
  -6   9   3        2.40        5.11      1.61 o 
  -5   9   3        6.09        4.26      1.79 o 
  -4   9   3        3.66        2.87      1.17 o 
  -3   9   3       31.10       30.05      2.11 o 
  -2   9   3       22.78       19.68      1.72 o 
  -1   9   3       27.96       33.86      2.38 o 
   0   9   3        2.77        5.79      1.09 o 
   1   9   3        3.31        2.80      1.03 o 
   2   9   3       40.68       34.56      2.40 o 
   3   9   3       34.30       33.82      1.90 o 
   4   9   3       11.19        8.40      1.30 o 
   5   9   3       18.78       16.91      1.80 o 
   6   9   3        0.95        3.82      1.52 o 
   7   9   3        1.43        1.77      1.33 o 
  -6  10   3        9.41        9.16      1.78 o 
  -5  10   3        0.08        1.57      1.27 o 
  -4  10   3        4.44        3.06      1.08 o 
  -3  10   3       36.05       36.82      2.83 o 
  -2  10   3        0.06        2.51      1.13 o 
  -1  10   3        2.23        2.64      1.02 o 
   0  10   3        4.32        4.65      1.52 o 
   1  10   3       10.03       10.01      1.51 o 
   2  10   3       46.23       49.89      4.12 o 
   3  10   3        3.44        4.94      1.16 o 
   4  10   3        0.71        2.36      1.32 o 
   5  10   3        8.78        8.26      1.56 o 
   6  10   3        0.06        0.00      1.36 o 
  -5  11   3        9.95        9.38      2.18 o 
  -4  11   3        0.64        1.59      1.13 o 
  -3  11   3        6.81        4.89      1.21 o 
  -2  11   3       22.69       19.68      2.25 o 
  -1  11   3        7.03        5.97      1.53 o 
   0  11   3        0.41        0.00      1.38 o 
   1  11   3        0.86        0.60      1.26 o 
   2  11   3        2.46        3.24      1.68 o 
   3  11   3       17.82       18.65      2.38 o 
   4  11   3        0.00        2.29      1.00 o 
  -2  12   3        0.09        2.19      1.29 o 
  -1  12   3        3.27        3.00      1.34 o 
   0  12   3        0.27        2.98      1.45 o 
   1  12   3        0.27        2.02      1.81 o 
   2  12   3        3.94        4.24      1.09 o 
 -10   0   4        5.61        6.50      2.43 o 
  -8   0   4       23.33       22.51      3.85 o 
  -6   0   4      199.02      225.89     17.18 o 
  -4   0   4       30.11       34.33      2.52 o 
  -2   0   4      788.99      766.03      5.32 o 
   0   0   4      108.65      137.51      4.33 o 
   2   0   4     1809.01     1913.00     16.48 o 
   4   0   4     2606.05     2837.35     55.49 o 
   6   0   4       64.01       78.39      3.45 o 
   8   0   4        5.17        3.76      1.09 o 
  10   0   4        0.41        1.19      1.70 o 
 -11   1   4       39.43       44.42      3.61 o 
 -10   1   4        4.72        3.81      1.49 o 
  -9   1   4       62.49       64.59      4.81 o 
  -8   1   4      187.11      222.64      8.94 o 
  -7   1   4       83.41       91.09      6.28 o 
  -6   1   4       11.06        9.64      0.85 o 
  -5   1   4       26.52       32.22      1.11 o 
  -4   1   4        7.11        8.93      0.59 o 
  -3   1   4      136.61      116.47      3.22 o 
  -2   1   4       47.26       43.09      1.21 o 
  -1   1   4      508.86      483.18      4.09 o 
   0   1   4        0.13        0.00      0.33 o 
   1   1   4       83.56       81.58      1.86 o 
   2   1   4      132.08      126.97      1.96 o 
   3   1   4     1453.16     1409.95     11.55 o 
   4   1   4      155.93      163.32      2.68 o 
   5   1   4      179.98      187.82      3.81 o 
   6   1   4      150.99      143.88      3.51 o 
   7   1   4        0.05        1.74      0.63 o 
   8   1   4        2.60        3.52      0.94 o 
   9   1   4        3.81        3.39      1.22 o 
  10   1   4        0.43        1.47      1.32 o 
 -11   2   4        1.86        0.71      1.41 o 
 -10   2   4       29.79       32.92      4.02 o 
  -9   2   4        0.68        1.07      1.39 o 
  -8   2   4        1.07        2.35      0.82 o 
  -7   2   4        8.30        8.34      1.08 o 
  -6   2   4       29.01       33.25      3.17 o 
  -5   2   4     1229.90     1364.49     27.95 o 
  -4   2   4       96.70       80.14      1.43 o 
  -3   2   4      221.95      246.41      3.50 o 
  -2   2   4       22.23       21.95      0.96 o 
  -1   2   4      225.78      201.51      2.65 o 
   0   2   4       31.47       27.70      0.79 o 
   1   2   4       60.40       59.20      1.21 o 
   2   2   4       66.37       71.77      2.09 o 
   3   2   4       91.95       87.13      1.73 o 
   4   2   4      104.59       93.47      1.98 o 
   5   2   4       18.10       13.58      0.98 o 
   6   2   4      244.85      272.51      8.35 o 
   7   2   4        3.81        5.00      1.00 o 
   8   2   4        2.31        1.75      0.65 o 
   9   2   4        7.99        7.48      1.62 o 
  10   2   4        0.19        1.18      1.06 o 
 -10   3   4        0.58        2.83      1.32 o 
  -9   3   4        8.09        6.85      1.28 o 
  -8   3   4       14.23       14.79      1.66 o 
  -7   3   4       19.25       21.44      1.79 o 
  -6   3   4      484.96      580.33     23.78 o 
  -5   3   4        0.32        0.00      0.89 o 
  -4   3   4      169.10      189.05      2.86 o 
  -3   3   4       22.31       20.37      0.92 o 
  -2   3   4      100.24       87.02      1.84 o 
  -1   3   4       21.05       16.35      0.89 o 
   0   3   4       57.09       55.57      1.35 o 
   1   3   4      770.21      770.93      7.28 o 
   2   3   4       31.35       23.82      0.91 o 
   3   3   4       47.42       58.66      1.53 o 
   4   3   4       30.85       19.10      1.08 o 
   5   3   4      184.80      194.33      6.08 o 
   6   3   4        1.94        1.31      0.74 o 
   7   3   4        2.83        2.32      0.86 o 
   8   3   4        0.10        1.17      0.60 o 
   9   3   4        0.38        2.03      1.05 o 
  10   3   4        2.73        2.64      1.45 o 
 -10   4   4       24.40       25.49      2.38 o 
  -9   4   4       25.40       26.97      2.34 o 
  -8   4   4        0.23        2.78      1.09 o 
  -7   4   4        8.80        8.73      1.09 o 
  -6   4   4      518.04      567.10      7.95 o 
  -5   4   4      176.17      208.60      6.11 o 
  -4   4   4        0.26        3.06      0.89 o 
  -3   4   4      191.91      230.49      3.84 o 
  -2   4   4      197.85      191.93      2.75 o 
  -1   4   4       84.50       95.19      3.71 o 
   0   4   4      483.22      500.05      7.38 o 
   1   4   4      250.59      280.03      6.09 o 
   2   4   4       55.85       55.56      1.52 o 
   3   4   4      173.06      189.17      3.35 o 
   4   4   4      338.17      364.23      7.44 o 
   5   4   4       17.66       17.44      1.23 o 
   6   4   4       45.52       45.39      1.85 o 
   7   4   4       28.66       27.33      1.57 o 
   8   4   4        8.15       10.85      1.62 o 
   9   4   4        0.08        2.51      1.13 o 
  10   4   4        1.18        3.48      1.43 o 
 -10   5   4        9.05        6.34      2.81 o 
  -9   5   4        5.96        3.05      1.41 o 
  -8   5   4       22.99       24.50      2.13 o 
  -7   5   4       47.75       48.13      3.26 o 
  -6   5   4       59.30       62.99      2.57 o 
  -5   5   4       58.74       57.45      2.81 o 
  -4   5   4       61.76       63.54      1.86 o 
  -3   5   4       33.95       29.41      1.11 o 
  -2   5   4      131.42      112.66      2.82 o 
  -1   5   4       33.67       32.99      1.48 o 
   0   5   4        0.26        0.82      0.50 o 
   1   5   4       17.38       14.85      1.13 o 
   2   5   4       63.38       64.82      2.01 o 
   3   5   4       48.55       50.86      1.81 o 
   4   5   4       42.12       51.09      2.34 o 
   5   5   4       61.09       72.56      3.08 o 
   6   5   4       16.55       15.50      1.21 o 
   7   5   4       12.87       10.77      1.11 o 
   8   5   4        4.69        4.82      1.12 o 
   9   5   4        4.09        4.31      1.29 o 
  -9   6   4        2.70        1.66      1.32 o 
  -8   6   4        5.97        5.12      1.64 o 
  -7   6   4       68.14       68.96      3.27 o 
  -6   6   4       12.96       14.42      1.66 o 
  -5   6   4      112.57      121.35      4.16 o 
  -4   6   4       37.50       38.25      1.77 o 
  -3   6   4       10.05        9.36      1.09 o 
  -2   6   4      119.82      129.36      3.64 o 
  -1   6   4       82.74       91.90      4.09 o 
   0   6   4       29.67       38.92      1.19 o 
   1   6   4      187.47      212.02      4.29 o 
   2   6   4        1.86        1.94      0.54 o 
   3   6   4        7.52        5.35      0.72 o 
   4   6   4       10.22        9.37      0.83 o 
   5   6   4       78.45       73.64      2.88 o 
   6   6   4        0.51        1.10      0.84 o 
   7   6   4        5.47        5.86      1.30 o 
   8   6   4        1.48        3.03      1.19 o 
   9   6   4       11.74        9.38      1.43 o 
  -9   7   4        1.96        2.13      1.17 o 
  -8   7   4        0.55        1.01      1.30 o 
  -7   7   4        0.01        4.21      1.49 o 
  -6   7   4       57.69       60.86      4.34 o 
  -5   7   4        1.91        2.12      1.23 o 
  -4   7   4      136.25      144.71      4.68 o 
  -3   7   4        0.80        2.61      1.05 o 
  -2   7   4       26.92       25.99      1.64 o 
  -1   7   4       35.07       40.87      2.35 o 
   0   7   4       70.56       72.95      2.76 o 
   1   7   4        0.92        2.41      0.65 o 
   2   7   4        6.09        5.31      1.04 o 
   3   7   4       46.55       50.14      2.44 o 
   4   7   4       76.56       82.33      3.09 o 
   5   7   4        2.14        1.77      0.67 o 
   6   7   4        7.04        6.16      0.88 o 
   7   7   4        1.78        2.66      1.06 o 
   8   7   4        0.13        1.47      1.17 o 
  -8   8   4       25.52       27.79      2.61 o 
  -7   8   4       20.62       20.72      2.35 o 
  -6   8   4        0.00        0.48      1.34 o 
  -5   8   4       32.50       29.46      2.01 o 
  -4   8   4       11.40        5.46      1.16 o 
  -3   8   4        7.99       10.21      1.42 o 
  -2   8   4       15.73       15.40      1.47 o 
  -1   8   4       58.91       61.64      2.59 o 
   0   8   4       11.34        8.90      1.18 o 
   1   8   4        2.09        1.91      0.88 o 
   2   8   4        7.33        5.03      0.82 o 
   3   8   4       58.72       61.15      2.42 o 
   4   8   4       40.54       44.25      2.23 o 
   5   8   4        5.29        3.39      0.70 o 
   6   8   4        2.69        2.19      1.02 o 
   7   8   4        0.22        0.02      1.05 o 
  -7   9   4        1.11        1.39      1.37 o 
  -6   9   4        1.90        1.25      1.59 o 
  -5   9   4       60.88       58.68      3.64 o 
  -4   9   4        5.13        5.01      1.10 o 
  -3   9   4        0.01        2.17      1.30 o 
  -2   9   4       14.80       13.49      1.50 o 
  -1   9   4      318.77      376.24      7.33 o 
   0   9   4       75.40       76.04      3.28 o 
   1   9   4       70.52       73.03      5.88 o 
   2   9   4       45.48       45.02      2.66 o 
   3   9   4       10.01       12.10      1.54 o 
   4   9   4        3.04        1.94      0.58 o 
   5   9   4        0.19        1.37      0.66 o 
   6   9   4        0.32        1.94      1.86 o 
   7   9   4        0.45        0.91      1.21 o 
  -6  10   4        4.15        5.97      1.59 o 
  -5  10   4        0.02        1.91      1.73 o 
  -4  10   4       20.10       19.15      1.90 o 
  -3  10   4        0.27        2.55      1.09 o 
  -2  10   4        2.91        3.01      1.16 o 
  -1  10   4        2.30        1.48      1.07 o 
   0  10   4      152.44      163.30      9.11 o 
   1  10   4        2.34        2.69      0.77 o 
   2  10   4       11.31       12.12      2.10 o 
   3  10   4        2.71        4.95      1.62 o 
   4  10   4        2.38        1.64      0.88 o 
   5  10   4       11.86       13.95      1.99 o 
  -4  11   4        0.32        2.54      1.30 o 
  -3  11   4       11.22       13.83      1.89 o 
  -2  11   4        4.64        2.86      1.90 o 
  -1  11   4       13.15        9.86      1.52 o 
   0  11   4        6.55        5.37      1.42 o 
   1  11   4        5.08        4.52      1.40 o 
   2  11   4        6.59        4.45      1.56 o 
   3  11   4        0.06        1.56      2.03 o 
   4  11   4        0.70        2.06      0.83 o 
  -1  12   4        0.02        4.01      1.46 o 
   0  12   4        0.21        2.29      1.23 o 
   1  12   4        4.53        6.35      1.73 o 
 -11   0   5       17.91       20.84      5.23 o 
  -9   0   5      160.93      193.11     16.96 o 
  -7   0   5      312.09      332.83     12.59 o 
  -5   0   5        0.40        0.78      0.89 o 
  -3   0   5      125.31      129.13      3.11 o 
  -1   0   5     1359.40     1314.29     10.02 o 
   1   0   5      164.62      152.15      3.35 o 
   3   0   5        7.51        6.88      0.89 o 
   5   0   5      408.29      425.79     12.35 o 
   7   0   5       20.67       20.80      3.30 o 
   9   0   5       15.63       13.99      2.19 o 
 -11   1   5       41.44       40.30      3.49 o 
 -10   1   5       44.28       46.45      4.18 o 
  -9   1   5        0.02        1.48      1.60 o 
  -8   1   5       39.02       41.37      3.32 o 
  -7   1   5       14.95       12.20      1.18 o 
  -6   1   5       95.39      109.21      6.32 o 
  -5   1   5       14.96       16.19      0.87 o 
  -4   1   5      494.27      593.30      6.86 o 
  -3   1   5       39.11       27.79      1.21 o 
  -2   1   5       16.36       11.26      0.80 o 
  -1   1   5       27.49       21.98      1.13 o 
   0   1   5      273.03      279.81      4.92 o 
   1   1   5       96.37       59.45      2.53 o 
   2   1   5      135.95      121.75      1.90 o 
   3   1   5       66.07       64.10      1.93 o 
   4   1   5      522.93      547.68      7.26 o 
   5   1   5       74.67       78.57      2.29 o 
   6   1   5       31.98       28.13      2.36 o 
   7   1   5        3.82        4.30      0.94 o 
   8   1   5       16.62       15.25      1.84 o 
   9   1   5        0.04        1.76      0.88 o 
  10   1   5        2.60        2.64      1.30 o 
 -11   2   5       10.90        9.68      1.57 o 
 -10   2   5        9.29       10.75      2.37 o 
  -9   2   5        0.44        2.00      1.25 o 
  -8   2   5        8.70        6.23      1.01 o 
  -7   2   5        2.16        1.18      0.66 o 
  -6   2   5       78.95       87.52      3.33 o 
  -5   2   5        5.03        4.04      0.46 o 
  -4   2   5       73.43       67.67      1.71 o 
  -3   2   5       15.11        9.52      0.70 o 
  -2   2   5      676.89      674.44      6.40 o 
  -1   2   5      338.50      302.52      3.80 o 
   0   2   5       55.00       44.56      1.02 o 
   1   2   5     1507.20     1658.92     14.82 o 
   2   2   5       66.31       69.81      1.71 o 
   3   2   5      823.22      838.17     10.40 o 
   4   2   5      117.45      126.45      2.51 o 
   5   2   5       20.19       25.15      1.34 o 
   6   2   5        2.00        1.94      0.91 o 
   7   2   5       32.17       31.72      1.82 o 
   8   2   5        3.73        3.69      0.93 o 
   9   2   5        0.08        0.76      1.05 o 
  10   2   5        0.15        0.00      1.30 o 
 -10   3   5        1.31        0.83      2.94 o 
  -9   3   5       38.78       42.07      3.80 o 
  -8   3   5        3.74        2.76      0.96 o 
  -7   3   5        4.37        3.99      0.93 o 
  -6   3   5       11.14        8.98      1.08 o 
  -5   3   5       89.12       81.96      2.32 o 
  -4   3   5       58.89       59.62      1.79 o 
  -3   3   5      210.51      256.38      3.50 o 
  -2   3   5      566.89      619.30      9.57 o 
  -1   3   5      989.11      972.79     11.50 o 
   0   3   5        5.69        3.38      0.45 o 
   1   3   5        0.65        2.85      0.40 o 
   2   3   5      767.15      905.77     21.14 o 
   3   3   5       63.71       57.93      1.58 o 
   4   3   5       85.73       69.14      1.85 o 
   5   3   5       90.29       89.69      2.26 o 
   6   3   5        5.81        4.72      0.91 o 
   7   3   5        3.12        2.49      0.82 o 
   8   3   5       26.54       25.14      1.96 o 
   9   3   5        3.18        2.92      1.16 o 
 -10   4   5        0.45        1.68      1.09 o 
  -9   4   5        5.14        2.51      1.23 o 
  -8   4   5        0.02        1.31      1.01 o 
  -7   4   5       15.68       21.80      1.94 o 
  -6   4   5        1.58        3.32      1.30 o 
  -5   4   5       31.21       36.01      1.42 o 
  -4   4   5       94.85      113.63      2.52 o 
  -3   4   5       28.98       29.20      1.30 o 
  -2   4   5        0.50        1.12      0.47 o 
  -1   4   5      958.81     1029.92     12.10 o 
   0   4   5        9.06        7.54      0.65 o 
   1   4   5        1.28        0.76      0.66 o 
   2   4   5       24.16       31.44      1.18 o 
   3   4   5      282.56      320.92      5.15 o 
   4   4   5      215.13      231.65      4.82 o 
   5   4   5        0.20        1.00      0.75 o 
   6   4   5       27.57       28.15      1.87 o 
   7   4   5        1.84        2.35      0.89 o 
   8   4   5        0.11        1.20      1.05 o 
   9   4   5        1.45        0.97      1.13 o 
 -10   5   5        0.50        0.54      1.34 o 
  -9   5   5       37.96       33.19      2.64 o 
  -8   5   5       23.12       20.84      2.05 o 
  -7   5   5       25.42       23.66      1.82 o 
  -6   5   5        7.79        8.40      1.78 o 
  -5   5   5      134.23      148.72      2.96 o 
  -4   5   5        8.03        7.20      0.79 o 
  -3   5   5      208.16      213.80      4.25 o 
  -2   5   5      134.22      131.94      3.10 o 
  -1   5   5       67.41       81.81      2.02 o 
   0   5   5       24.62       25.15      1.28 o 
   1   5   5      225.86      227.41      6.11 o 
   2   5   5      197.45      209.42      4.01 o 
   3   5   5      223.58      259.04      5.63 o 
   4   5   5        1.16        1.40      0.68 o 
   5   5   5       26.03       26.45      1.59 o 
   6   5   5       32.40       33.43      1.70 o 
   7   5   5        2.05        3.04      1.44 o 
   8   5   5        9.82        7.90      1.57 o 
   9   5   5        4.82        4.36      1.55 o 
  -9   6   5        3.01        3.56      2.47 o 
  -8   6   5       66.85       75.14      5.04 o 
  -7   6   5        3.29        2.83      1.51 o 
  -6   6   5       57.86       59.82      3.22 o 
  -5   6   5        4.56        3.22      0.85 o 
  -4   6   5       12.89       12.22      1.09 o 
  -3   6   5      165.84      158.25      3.63 o 
  -2   6   5       68.91       57.58      2.50 o 
  -1   6   5       32.56       32.43      1.64 o 
   0   6   5       31.54       36.77      1.80 o 
   1   6   5        0.68        2.02      0.54 o 
   2   6   5        9.25       13.56      1.31 o 
   3   6   5       20.55       15.37      1.20 o 
   4   6   5        1.73        2.99      0.85 o 
   5   6   5       30.92       28.55      2.38 o 
   6   6   5       18.61       14.92      1.72 o 
   7   6   5       35.43       33.70      2.12 o 
   8   6   5        0.04        4.27      1.49 o 
  -9   7   5       11.58       11.31      2.01 o 
  -8   7   5        0.65        0.44      1.35 o 
  -7   7   5       42.46       46.62      3.08 o 
  -6   7   5       53.49       55.29      4.53 o 
  -5   7   5       25.83       26.68      1.81 o 
  -4   7   5        1.36        1.84      1.04 o 
  -3   7   5      191.24      222.63      6.08 o 
  -2   7   5       60.00       65.44      2.88 o 
  -1   7   5      148.99      145.41      3.98 o 
   0   7   5       26.84       26.73      1.81 o 
   1   7   5       17.60       16.52      1.01 o 
   2   7   5       51.42       49.37      2.22 o 
   3   7   5       24.41       22.03      1.47 o 
   4   7   5       20.73       18.05      1.37 o 
   5   7   5        1.29        0.46      0.81 o 
   6   7   5       11.36       10.51      1.24 o 
   7   7   5        0.67        0.89      1.08 o 
   8   7   5       10.19       11.52      2.86 o 
  -8   8   5        1.32        0.59      1.98 o 
  -7   8   5        0.09        1.45      1.25 o 
  -6   8   5        5.90        8.32      1.80 o 
  -5   8   5       23.12       17.66      1.85 o 
  -4   8   5       64.25       60.44      2.65 o 
  -3   8   5       87.92       89.68      3.29 o 
  -2   8   5       30.78       34.60      2.32 o 
  -1   8   5       73.16       71.81      3.25 o 
   0   8   5      151.24      165.11      5.50 o 
   1   8   5      248.45      262.13      7.32 o 
   2   8   5       17.01       16.93      1.19 o 
   3   8   5       90.89       90.70      3.88 o 
   4   8   5       37.18       32.45      2.27 o 
   5   8   5        0.06        1.41      0.81 o 
   6   8   5        1.81        1.77      0.77 o 
   7   8   5        0.59        3.65      1.38 o 
  -7   9   5        1.72        3.83      1.48 o 
  -6   9   5        6.35        5.26      1.45 o 
  -5   9   5        7.93        7.59      1.81 o 
  -4   9   5        8.19        8.40      2.14 o 
  -3   9   5        1.00        0.47      0.93 o 
  -2   9   5       40.24       42.28      2.63 o 
  -1   9   5       11.41       17.47      1.67 o 
   0   9   5       18.88       13.35      2.08 o 
   1   9   5        0.33        2.75      0.97 o 
   2   9   5       50.00       56.79      3.92 o 
   3   9   5       51.34       53.56      3.72 o 
   4   9   5        7.47        8.39      1.48 o 
   5   9   5        1.71        2.24      0.77 o 
   6   9   5        3.43        2.25      1.33 o 
  -6  10   5        0.17        0.92      1.18 o 
  -5  10   5        4.54        3.52      1.26 o 
  -4  10   5       12.21       15.92      1.83 o 
  -3  10   5       17.54       18.13      2.21 o 
  -2  10   5       11.32        8.75      1.28 o 
  -1  10   5        3.48        3.84      1.21 o 
   0  10   5      106.00      112.96      3.70 o 
   1  10   5        8.31        9.94      2.25 o 
   2  10   5        9.64        7.44      1.23 o 
   3  10   5        4.74        5.64      1.62 o 
   4  10   5       21.19       22.13      2.14 o 
   5  10   5       15.31       17.56      4.51 o 
  -4  11   5        1.77        3.55      1.23 o 
  -3  11   5       10.79        8.00      2.48 o 
  -2  11   5       23.99       33.11      3.08 o 
  -1  11   5        0.10        4.87      3.10 o 
   0  11   5        1.08        1.53      1.36 o 
   1  11   5       11.19        8.69      1.33 o 
   2  11   5        4.06        2.19      1.24 o 
   3  11   5        4.79        5.05      1.33 o 
 -10   0   6       19.41       18.57      3.40 o 
  -8   0   6       94.12      107.39      7.10 o 
  -6   0   6      101.27       99.71      7.71 o 
  -4   0   6       24.32       18.57      1.52 o 
  -2   0   6      247.81      242.46      8.88 o 
   0   0   6      252.14      263.51      4.71 o 
   2   0   6      935.75      939.18     18.40 o 
   4   0   6        9.08        9.23      1.58 o 
   6   0   6      184.97      186.47     12.53 o 
   8   0   6       16.56       15.07      3.91 o 
  10   0   6        9.53       13.94      5.23 o 
 -10   1   6       12.88        9.64      1.69 o 
  -9   1   6        5.81        4.86      1.17 o 
  -8   1   6       22.76       25.97      2.41 o 
  -7   1   6       45.44       53.14      3.30 o 
  -6   1   6        5.08        4.49      0.59 o 
  -5   1   6       17.99       14.47      0.93 o 
  -4   1   6       38.55       36.57      1.84 o 
  -3   1   6       98.18       88.73      2.56 o 
  -2   1   6      655.35      641.85      9.08 o 
  -1   1   6      550.44      531.69      5.11 o 
   0   1   6     1733.73     1839.26     10.10 o 
   1   1   6      103.22      122.24      3.34 o 
   2   1   6       38.21       41.97      1.27 o 
   3   1   6       56.05       61.82      1.54 o 
   4   1   6       32.99       33.62      1.47 o 
   5   1   6        1.59        1.87      0.56 o 
   6   1   6       70.39       62.77      2.77 o 
   7   1   6        5.88        4.52      0.78 o 
   8   1   6       15.77       14.10      1.55 o 
   9   1   6        1.97        2.60      0.93 o 
 -10   2   6       12.86       10.51      3.08 o 
  -9   2   6       79.52       93.37      7.97 o 
  -8   2   6       12.94       10.08      1.17 o 
  -7   2   6        0.16        1.72      0.57 o 
  -6   2   6       25.31       24.73      1.84 o 
  -5   2   6       51.95       48.99      1.97 o 
  -4   2   6       10.13       15.23      0.92 o 
  -3   2   6       32.26       27.13      1.28 o 
  -2   2   6      313.90      309.37      5.80 o 
  -1   2   6       69.14       53.45      1.52 o 
   0   2   6      889.02      878.98     11.72 o 
   1   2   6       42.20       60.35      1.57 o 
   2   2   6        0.56        1.11      0.63 o 
   3   2   6       18.26       14.98      0.97 o 
   4   2   6       23.30       17.70      0.96 o 
   5   2   6      137.72      139.91      3.70 o 
   6   2   6       40.96       36.54      1.90 o 
   7   2   6       16.21       16.52      1.27 o 
   8   2   6       12.96       12.23      1.47 o 
   9   2   6        5.05        4.63      1.00 o 
 -10   3   6       11.59       13.39      2.19 o 
  -9   3   6        3.39        3.84      1.56 o 
  -8   3   6       43.20       42.19      2.80 o 
  -7   3   6        4.06        6.33      1.12 o 
  -6   3   6       81.44       94.85      5.62 o 
  -5   3   6       23.93       22.39      1.05 o 
  -4   3   6      193.24      221.68      3.68 o 
  -3   3   6      439.36      462.63      6.99 o 
  -2   3   6       35.67       30.37      1.27 o 
  -1   3   6      123.84      127.41      2.34 o 
   0   3   6      318.12      361.95      4.40 o 
   1   3   6      921.70     1066.27     11.22 o 
   2   3   6       34.71       42.58      2.28 o 
   3   3   6      202.10      245.91      4.52 o 
   4   3   6       26.97       28.24      1.18 o 
   5   3   6      160.75      165.21      7.95 o 
   6   3   6       89.41       90.57      2.88 o 
   7   3   6        0.71        1.39      0.87 o 
   8   3   6       10.40        8.85      1.19 o 
   9   3   6        3.16        1.31      1.43 o 
 -10   4   6        1.02        1.20      1.39 o 
  -9   4   6        1.07        2.75      1.05 o 
  -8   4   6        0.82        2.41      0.95 o 
  -7   4   6        7.47        9.00      1.31 o 
  -6   4   6        5.67        4.63      1.48 o 
  -5   4   6        0.21        2.77      0.62 o 
  -4   4   6       53.61       56.85      1.86 o 
  -3   4   6        6.25        8.08      0.95 o 
  -2   4   6        0.31        0.39      0.48 o 
  -1   4   6      649.66      685.27     12.42 o 
   0   4   6      433.86      479.11      6.97 o 
   1   4   6       22.13       17.98      0.94 o 
   2   4   6        4.03        4.00      1.40 o 
   3   4   6        3.15        2.26      0.74 o 
   4   4   6      107.17      103.95      3.29 o 
   5   4   6       46.92       46.74      1.83 o 
   6   4   6        0.44        1.10      0.71 o 
   7   4   6        0.19        2.30      0.95 o 
   8   4   6        4.28        3.05      1.03 o 
   9   4   6        4.42        4.49      1.60 o 
  -9   5   6        1.61        4.51      1.40 o 
  -8   5   6        3.17        2.50      1.32 o 
  -7   5   6       36.69       40.77      2.34 o 
  -6   5   6        0.06        0.92      0.91 o 
  -5   5   6        0.64        1.28      0.72 o 
  -4   5   6      841.23      995.88     16.15 o 
  -3   5   6        3.51        2.59      0.85 o 
  -2   5   6      161.53      147.69      4.80 o 
  -1   5   6      159.44      152.08      5.15 o 
   0   5   6      202.93      226.63      4.13 o 
   1   5   6      133.33      158.48      3.47 o 
   2   5   6       38.95       41.37      1.68 o 
   3   5   6       51.71       57.01      1.98 o 
   4   5   6        5.41        4.45      0.80 o 
   5   5   6       19.37       18.51      1.30 o 
   6   5   6       11.09        9.56      1.36 o 
   7   5   6        6.19        3.51      1.00 o 
   8   5   6        0.02        0.97      1.34 o 
  -9   6   6        1.98        4.21      1.92 o 
  -8   6   6        6.69        3.18      1.10 o 
  -7   6   6       12.23       10.21      1.87 o 
  -6   6   6       13.76       13.49      1.60 o 
  -5   6   6      163.20      181.45      5.39 o 
  -4   6   6        0.12        0.00      0.93 o 
  -3   6   6      186.09      177.66      4.03 o 
  -2   6   6       44.90       47.37      2.27 o 
  -1   6   6      259.62      265.57      7.57 o 
   0   6   6       71.91       64.83      2.45 o 
   1   6   6       33.11       31.20      1.48 o 
   2   6   6        6.11        6.67      0.81 o 
   3   6   6       72.13       73.79      3.00 o 
   4   6   6        0.09        1.15      0.76 o 
   5   6   6       22.35       23.77      1.76 o 
   6   6   6        0.19        1.43      1.02 o 
   7   6   6        3.08        0.98      0.99 o 
   8   6   6        7.49        5.86      1.48 o 
  -8   7   6        2.46        1.50      1.26 o 
  -7   7   6        8.41        8.06      1.39 o 
  -6   7   6        1.41        1.09      1.03 o 
  -5   7   6      139.37      152.62      5.50 o 
  -4   7   6        1.21        4.47      1.18 o 
  -3   7   6        0.53        3.56      1.05 o 
  -2   7   6       11.45       10.07      1.27 o 
  -1   7   6       10.71       11.48      1.33 o 
   0   7   6        2.87        1.61      0.80 o 
   1   7   6      324.90      347.20      8.51 o 
   2   7   6        5.46        6.03      1.15 o 
   3   7   6       17.98       17.60      1.20 o 
   4   7   6       40.92       41.00      2.38 o 
   5   7   6        1.54        1.56      1.02 o 
   6   7   6        0.01        0.89      0.82 o 
   7   7   6        2.27        4.19      1.34 o 
  -8   8   6        0.07        2.74      0.94 o 
  -7   8   6        0.01        1.79      1.38 o 
  -6   8   6        0.12        1.76      1.17 o 
  -5   8   6       19.93       17.47      2.25 o 
  -4   8   6        3.03        3.25      0.99 o 
  -3   8   6       16.37       15.10      1.67 o 
  -2   8   6      213.69      222.48      5.11 o 
  -1   8   6       35.14       37.62      2.20 o 
   0   8   6       59.58       65.55      2.93 o 
   1   8   6      144.68      169.73      9.86 o 
   2   8   6       55.57       57.49      2.30 o 
   3   8   6        1.02        3.09      0.88 o 
   4   8   6       19.10       19.21      2.04 o 
   5   8   6        0.54        1.56      0.69 o 
   6   8   6        7.86        9.61      1.70 o 
   7   8   6        0.02        0.34      1.32 o 
  -7   9   6        0.91        1.29      1.03 o 
  -6   9   6       14.05       15.45      1.85 o 
  -5   9   6        6.97        4.83      1.38 o 
  -4   9   6        0.23        1.86      0.98 o 
  -3   9   6        0.17        1.06      1.03 o 
  -2   9   6       26.91       30.77      2.27 o 
  -1   9   6       17.24       19.36      1.75 o 
   0   9   6        3.59        5.08      0.93 o 
   1   9   6       52.64       48.38      3.52 o 
   2   9   6      260.74      322.91     24.64 o 
   3   9   6        6.84        4.83      0.93 o 
   4   9   6        0.78        0.33      0.91 o 
   5   9   6       27.80       29.07      2.42 o 
   6   9   6        0.47        2.03      0.86 o 
  -5  10   6        1.57        4.17      1.31 o 
  -4  10   6        1.39        5.54      1.28 o 
  -3  10   6        0.77        2.89      1.26 o 
  -2  10   6        0.02        0.19      1.04 o 
  -1  10   6       42.93       41.11      2.25 o 
   0  10   6       29.12       34.73      2.67 o 
   1  10   6       10.00        8.36      1.56 o 
   2  10   6        9.61        9.24      1.23 o 
   3  10   6        3.97        2.83      0.85 o 
   4  10   6       14.99       17.21      2.34 o 
  -3  11   6        3.86        1.90      1.12 o 
  -2  11   6        6.59        6.83      1.26 o 
  -1  11   6        4.61        3.79      1.26 o 
   0  11   6       16.05       11.23      1.78 o 
   1  11   6        2.05        2.52      1.24 o 
   2  11   6        2.31        2.08      1.12 o 
  -9   0   7      127.69      143.43     11.11 o 
  -7   0   7        0.76        0.00      0.65 o 
  -5   0   7       53.90       34.05      2.01 o 
  -3   0   7     1066.90     1062.07     17.11 o 
  -1   0   7      183.48      209.10      4.34 o 
   1   0   7      648.91      772.60     13.50 o 
   3   0   7      177.85      216.61      8.61 o 
   5   0   7      137.49      125.82     11.60 o 
   7   0   7       16.22       11.81      3.16 o 
   9   0   7       15.59       16.02      5.43 o 
 -10   1   7        0.44        3.07      1.66 o 
  -9   1   7        1.21        0.00      0.98 o 
  -8   1   7       16.37       14.20      1.67 o 
  -7   1   7      104.34      101.77      5.16 o 
  -6   1   7        2.41        1.23      0.51 o 
  -5   1   7       33.06       30.50      1.45 o 
  -4   1   7      193.35      199.30      3.49 o 
  -3   1   7        0.25        1.69      0.59 o 
  -2   1   7      289.00      309.28      4.24 o 
  -1   1   7      515.66      538.11      8.08 o 
   0   1   7       72.62       66.39      2.00 o 
   1   1   7       20.80       18.81      0.99 o 
   2   1   7       44.11       50.98      1.96 o 
   3   1   7      242.65      250.38      5.35 o 
   4   1   7       13.21       13.13      1.00 o 
   5   1   7      139.85      133.89      3.75 o 
   6   1   7        0.15        0.19      0.79 o 
   7   1   7       64.20       64.59      4.61 o 
   8   1   7        2.63        0.62      0.62 o 
   9   1   7       14.83        8.11      1.51 o 
 -10   2   7        2.07        2.46      1.12 o 
  -9   2   7       50.74       55.01      4.06 o 
  -8   2   7       31.53       29.92      3.21 o 
  -7   2   7      120.34      142.54      7.72 o 
  -6   2   7        0.89        1.72      0.52 o 
  -5   2   7       14.89       18.38      1.20 o 
  -4   2   7        3.35        2.85      0.63 o 
  -3   2   7      217.40      193.90      4.06 o 
  -2   2   7      554.18      623.40     10.04 o 
  -1   2   7       22.40       26.67      1.35 o 
   0   2   7       18.42       18.84      1.00 o 
   1   2   7       22.34       16.14      0.95 o 
   2   2   7      350.74      437.52      9.56 o 
   3   2   7       26.33       27.35      1.37 o 
   4   2   7       70.12       76.73      2.29 o 
   5   2   7        2.71        3.09      0.77 o 
   6   2   7       28.61       25.19      1.65 o 
   7   2   7       84.19       81.21      3.80 o 
   8   2   7       47.97       53.40      3.60 o 
   9   2   7        1.75        2.22      1.37 o 
 -10   3   7        0.97        4.28      1.51 o 
  -9   3   7       12.43       14.03      2.11 o 
  -8   3   7        4.48        4.57      1.07 o 
  -7   3   7        0.90        3.66      1.01 o 
  -6   3   7        4.12        3.81      0.82 o 
  -5   3   7       20.48       21.86      1.16 o 
  -4   3   7       13.21       13.85      1.07 o 
  -3   3   7      190.39      189.07      6.88 o 
  -2   3   7      155.99      148.37      4.25 o 
  -1   3   7       17.18       16.76      0.96 o 
   0   3   7        3.39        2.73      0.50 o 
   1   3   7       19.72       19.75      1.22 o 
   2   3   7       12.20       16.38      1.19 o 
   3   3   7       15.86       12.85      1.20 o 
   4   3   7        0.29        0.94      0.62 o 
   5   3   7        3.00        1.25      0.75 o 
   6   3   7      108.50      107.27      3.14 o 
   7   3   7       84.82       94.88      5.35 o 
   8   3   7        2.55        1.16      1.16 o 
   9   3   7       16.35       13.19      3.31 o 
 -10   4   7        7.49        8.39      2.06 o 
  -9   4   7       28.81       35.66      2.90 o 
  -8   4   7        2.68        2.94      1.12 o 
  -7   4   7       96.28       93.74      3.76 o 
  -6   4   7        3.31        3.75      1.13 o 
  -5   4   7       14.99       15.84      1.12 o 
  -4   4   7       68.00       59.57      1.84 o 
  -3   4   7      139.87      142.58      4.73 o 
  -2   4   7      252.58      245.32      7.14 o 
  -1   4   7        0.78        0.70      0.43 o 
   0   4   7       69.18       56.75      1.67 o 
   1   4   7       66.60       58.82      2.12 o 
   2   4   7       26.87       23.78      1.22 o 
   3   4   7       38.45       47.10      1.55 o 
   4   4   7       20.96       16.94      1.19 o 
   5   4   7       36.43       37.64      2.24 o 
   6   4   7        3.62        4.75      1.30 o 
   7   4   7        1.68        0.91      1.06 o 
   8   4   7       84.02       85.25      3.23 o 
  -9   5   7        3.54        2.17      0.99 o 
  -8   5   7        4.05        3.87      1.72 o 
  -7   5   7        5.89        4.57      1.37 o 
  -6   5   7       44.85       43.62      2.16 o 
  -5   5   7       70.94       79.74      2.69 o 
  -4   5   7        6.83        7.78      0.88 o 
  -3   5   7       19.98       23.39      1.62 o 
  -2   5   7       15.90       15.04      1.26 o 
  -1   5   7        2.44        2.86      0.61 o 
   0   5   7        0.43        0.99      0.58 o 
   1   5   7       69.17       70.79      2.24 o 
   2   5   7        6.04        4.55      0.59 o 
   3   5   7        0.00        1.30      0.70 o 
   4   5   7       17.44       17.61      1.20 o 
   5   5   7       17.11       14.88      4.41 o 
   6   5   7        5.36        2.36      1.01 o 
   7   5   7        1.46        1.94      1.07 o 
   8   5   7        0.67        2.46      1.56 o 
  -9   6   7        0.55        2.91      1.21 o 
  -8   6   7        9.33        8.62      1.33 o 
  -7   6   7       12.00       12.51      2.47 o 
  -6   6   7       29.99       24.44      2.36 o 
  -5   6   7        0.10        0.02      0.74 o 
  -4   6   7      153.21      168.98      5.32 o 
  -3   6   7      186.53      198.69      6.99 o 
  -2   6   7      252.79      265.21      6.92 o 
  -1   6   7       38.60       40.68      1.99 o 
   0   6   7       53.40       56.95      3.11 o 
   1   6   7       10.02       10.65      0.92 o 
   2   6   7       61.90       60.52      2.31 o 
   3   6   7        0.45        1.60      0.72 o 
   4   6   7        1.39        2.43      0.69 o 
   5   6   7        0.25        0.34      1.03 o 
   6   6   7       14.89       16.14      1.60 o 
   7   6   7        1.90        3.41      1.23 o 
   8   6   7        1.40        1.96      1.35 o 
  -8   7   7        0.48        3.34      1.32 o 
  -7   7   7        0.04        2.32      1.28 o 
  -6   7   7       21.38       22.96      2.60 o 
  -5   7   7        2.76        3.31      1.05 o 
  -4   7   7       33.78       30.55      2.34 o 
  -3   7   7      263.76      281.31      9.70 o 
  -2   7   7       54.51       45.21      2.51 o 
  -1   7   7      382.41      415.13     16.77 o 
   0   7   7      132.68      139.06      7.40 o 
   1   7   7       75.89       79.78      2.96 o 
   2   7   7       13.20       11.87      1.22 o 
   3   7   7       64.49       66.91      2.80 o 
   4   7   7       17.46       15.75      1.19 o 
   5   7   7        1.62        1.24      0.98 o 
   6   7   7        0.10        1.93      1.19 o 
   7   7   7        5.24        4.88      1.40 o 
  -7   8   7        3.25        6.14      1.67 o 
  -6   8   7        0.01        1.61      1.02 o 
  -5   8   7        2.84        1.47      1.23 o 
  -4   8   7       12.98       12.41      1.56 o 
  -3   8   7       22.88       17.82      1.51 o 
  -2   8   7        2.11        2.90      1.36 o 
  -1   8   7        3.00        3.48      1.04 o 
   0   8   7       34.45       31.07      2.03 o 
   1   8   7       14.12       13.10      1.60 o 
   2   8   7       18.91       21.09      1.73 o 
   3   8   7       63.56       67.37      3.91 o 
   4   8   7        6.16        4.85      1.09 o 
   5   8   7       10.11        8.00      1.32 o 
   6   8   7        0.60        2.10      1.01 o 
  -6   9   7        0.43        2.35      1.29 o 
  -5   9   7        2.01        3.31      1.29 o 
  -4   9   7        9.04        6.09      1.18 o 
  -3   9   7        1.79        2.83      1.14 o 
  -2   9   7        5.85        8.16      1.31 o 
  -1   9   7        3.83        4.00      1.07 o 
   0   9   7       72.01       79.45      5.16 o 
   1   9   7       10.43        9.44      1.48 o 
   2   9   7       10.65        8.41      1.21 o 
   3   9   7        5.85        6.74      1.21 o 
   4   9   7        5.38        5.36      1.12 o 
   5   9   7       12.48        8.15      2.48 o 
  -5  10   7        3.25        4.98      1.31 o 
  -4  10   7        0.02        0.91      0.99 o 
  -3  10   7        0.16        0.41      1.00 o 
  -2  10   7        7.93        5.57      1.14 o 
  -1  10   7        7.95        6.30      0.92 o 
   0  10   7       13.50       11.65      1.49 o 
   1  10   7        0.64        0.00      0.89 o 
   2  10   7        0.58        3.92      1.11 o 
   3  10   7        3.64        3.53      1.13 o 
   4  10   7        0.91        0.76      1.10 o 
  -2  11   7        1.68        1.66      0.92 o 
  -1  11   7        1.15        1.71      1.07 o 
   0  11   7        0.94        1.02      0.80 o 
   1  11   7        0.41        1.58      1.26 o 
 -10   0   8        0.69        3.21      1.72 o 
  -8   0   8      126.64      140.56     11.54 o 
  -6   0   8      205.66      203.90     11.98 o 
  -4   0   8      218.44      227.72      8.93 o 
  -2   0   8      757.56      766.91     17.89 o 
   0   0   8      690.88      789.34     13.82 o 
   2   0   8     1699.01     1950.18     40.18 o 
   4   0   8        3.76        5.24      1.85 o 
   6   0   8       28.39       35.17      4.49 o 
   8   0   8       36.11       31.87      6.86 o 
 -10   1   8        2.62        3.73      1.77 o 
  -9   1   8       12.36        9.84      1.69 o 
  -8   1   8       59.33       66.53      5.59 o 
  -7   1   8       19.45       21.16      1.82 o 
  -6   1   8       26.24       33.20      1.89 o 
  -5   1   8      219.25      244.09      3.93 o 
  -4   1   8        4.59        4.71      0.59 o 
  -3   1   8        8.61        7.01      0.76 o 
  -2   1   8       41.34       40.53      1.69 o 
  -1   1   8      439.16      515.28      8.59 o 
   0   1   8       15.09       13.38      1.25 o 
   1   1   8        0.97        2.21      1.17 o 
   2   1   8        0.44        1.36      0.71 o 
   3   1   8      100.75       92.27      2.88 o 
   4   1   8      104.17       95.36      2.60 o 
   5   1   8      331.83      365.05      9.00 o 
   6   1   8        8.52        7.74      1.10 o 
   7   1   8       15.56       12.91      2.07 o 
   8   1   8        0.29        2.20      1.45 o 
   9   1   8       11.31       13.55      5.08 o 
 -10   2   8        1.33        2.38      1.20 o 
  -9   2   8        0.40        0.44      1.35 o 
  -8   2   8       27.63       25.65      2.44 o 
  -7   2   8        0.06        0.77      0.88 o 
  -6   2   8       49.17       42.89      2.08 o 
  -5   2   8        0.58        0.43      0.63 o 
  -4   2   8        6.27        8.09      0.81 o 
  -3   2   8       62.74       68.86      2.37 o 
  -2   2   8       13.73       12.85      1.00 o 
  -1   2   8      206.00      204.83      6.41 o 
   0   2   8      300.11      288.09      6.09 o 
   1   2   8       16.96       16.81      1.12 o 
   2   2   8        3.34        2.88      1.11 o 
   3   2   8       48.28       48.43      1.89 o 
   4   2   8        0.32        1.23      0.76 o 
   5   2   8       24.28       20.54      1.56 o 
   6   2   8       59.33       66.22      2.73 o 
   7   2   8       78.69       84.09      5.41 o 
   8   2   8       21.18       26.59      2.51 o 
 -10   3   8        2.51        2.20      1.30 o 
  -9   3   8        5.05        5.79      1.48 o 
  -8   3   8        0.03        1.31      1.05 o 
  -7   3   8       45.50       46.00      2.79 o 
  -6   3   8      151.02      158.24      5.63 o 
  -5   3   8        5.70        6.01      0.73 o 
  -4   3   8       37.70       41.26      1.91 o 
  -3   3   8       16.36       18.07      1.37 o 
  -2   3   8       14.63       14.64      1.00 o 
  -1   3   8       12.48       15.18      1.06 o 
   0   3   8      203.13      202.73      6.81 o 
   1   3   8       89.80      101.93      3.06 o 
   2   3   8       21.78       18.97      1.31 o 
   3   3   8        0.16        2.27      0.81 o 
   4   3   8        2.31        5.28      1.01 o 
   5   3   8        1.78        2.82      1.08 o 
   6   3   8      226.99      261.04      9.69 o 
   7   3   8        6.16        7.42      1.42 o 
   8   3   8        4.32        2.68      1.44 o 
  -9   4   8       38.50       47.77      3.54 o 
  -8   4   8       31.79       34.58      2.05 o 
  -7   4   8        5.42        4.50      0.91 o 
  -6   4   8       40.94       31.76      2.10 o 
  -5   4   8       39.27       33.42      2.27 o 
  -4   4   8      128.71      141.20      4.40 o 
  -3   4   8       74.29       69.11      2.60 o 
  -2   4   8      204.30      202.91      4.45 o 
  -1   4   8        4.29        5.56      0.65 o 
   0   4   8       19.75       14.14      0.83 o 
   1   4   8      192.52      204.13      5.03 o 
   2   4   8        6.21        8.72      0.99 o 
   3   4   8        1.05        1.00      1.06 o 
   4   4   8       69.36       70.52      2.81 o 
   5   4   8        1.29        2.40      1.03 o 
   6   4   8       13.95       11.34      1.59 o 
   7   4   8        8.02        5.69      1.49 o 
   8   4   8       16.48       14.23      2.33 o 
  -9   5   8        0.41        2.20      1.81 o 
  -8   5   8        1.11        1.67      0.98 o 
  -7   5   8        0.25        1.62      2.62 o 
  -6   5   8        1.48        3.48      1.05 o 
  -5   5   8       43.61       42.07      1.79 o 
  -4   5   8       33.45       30.42      1.53 o 
  -3   5   8      142.29      141.89      5.51 o 
  -2   5   8       20.98       23.19      1.55 o 
  -1   5   8        1.34        1.49      0.58 o 
   0   5   8       40.93       43.46      2.32 o 
   1   5   8        1.09        2.57      0.66 o 
   2   5   8       93.20      104.39      4.56 o 
   3   5   8       10.14       11.63      1.26 o 
   4   5   8        1.22        2.92      1.42 o 
   5   5   8       30.29       27.60      2.40 o 
   6   5   8        0.05        1.61      1.10 o 
   7   5   8        6.89        6.33      1.24 o 
   8   5   8        0.06        1.46      1.32 o 
  -8   6   8        0.00        1.68      1.17 o 
  -7   6   8        4.60        6.57      1.41 o 
  -6   6   8        8.68        8.23      1.27 o 
  -5   6   8       16.87       15.77      1.33 o 
  -4   6   8       45.46       37.28      2.07 o 
  -3   6   8        5.06        5.89      1.03 o 
  -2   6   8      245.76      252.01      8.50 o 
  -1   6   8      304.33      296.24     12.89 o 
   0   6   8      304.02      302.72      9.95 o 
   1   6   8       18.42       16.92      1.11 o 
   2   6   8       11.84       11.00      1.29 o 
   3   6   8       26.75       27.01      1.75 o 
   4   6   8        2.27        3.21      1.15 o 
   5   6   8        0.35        0.60      0.99 o 
   6   6   8       13.39        7.77      1.76 o 
   7   6   8        4.59        1.56      1.07 o 
  -8   7   8        0.50        1.91      1.29 o 
  -7   7   8        2.00        1.66      1.06 o 
  -6   7   8       25.73       26.04      2.40 o 
  -5   7   8        7.97        6.76      1.23 o 
  -4   7   8       11.67       11.66      1.54 o 
  -3   7   8        2.78        3.71      1.06 o 
  -2   7   8       39.55       42.23      2.37 o 
  -1   7   8        6.54        9.03      1.29 o 
   0   7   8        1.12        0.00      0.91 o 
   1   7   8        7.42        7.29      0.78 o 
   2   7   8        3.28        4.61      0.86 o 
   3   7   8        5.01        3.66      1.14 o 
   4   7   8        0.73        1.16      0.85 o 
   5   7   8        0.10        1.96      0.86 o 
   6   7   8        2.72        2.10      1.11 o 
  -7   8   8        0.33        3.58      1.52 o 
  -6   8   8        0.01        2.09      1.21 o 
  -5   8   8       16.97       13.41      2.91 o 
  -4   8   8        4.99        5.65      2.01 o 
  -3   8   8       95.55       91.66      5.49 o 
  -2   8   8        6.69        6.31      2.11 o 
  -1   8   8       19.11       19.46      1.78 o 
   0   8   8        0.08        2.85      1.07 o 
   1   8   8        3.37        4.45      1.08 o 
   2   8   8       10.02       13.94      1.95 o 
   3   8   8       18.24       16.52      1.64 o 
   4   8   8        6.70        4.00      1.01 o 
   5   8   8        2.38        1.83      0.89 o 
  -6   9   8        2.04        2.01      1.33 o 
  -5   9   8        5.33        2.20      1.48 o 
  -4   9   8        1.88        2.02      0.97 o 
  -3   9   8        0.51        1.60      0.98 o 
  -2   9   8        0.18        1.81      1.00 o 
  -1   9   8        2.32        1.73      1.00 o 
   0   9   8       25.08       23.33      2.04 o 
   1   9   8       19.61       19.11      1.72 o 
   2   9   8        4.14        3.03      0.88 o 
   3   9   8       12.41       13.38      3.20 o 
   4   9   8        1.37        1.73      1.27 o 
  -4  10   8       10.28       11.62      1.68 o 
  -3  10   8        7.81        7.82      1.27 o 
  -2  10   8        8.74        8.96      1.37 o 
  -1  10   8        4.93        4.74      1.16 o 
   0  10   8        1.27        1.58      0.99 o 
   1  10   8        7.59        9.02      1.54 o 
   2  10   8        4.47        6.01      1.20 o 
   3  10   8        9.97        6.87      1.65 o 
  -9   0   9        0.23        2.23      1.57 o 
  -7   0   9      141.22      138.81      5.43 o 
  -5   0   9      255.63      277.04      8.65 o 
  -3   0   9      341.33      374.48     15.61 o 
  -1   0   9        2.24        1.93      0.62 o 
   1   0   9      254.02      240.73      9.78 o 
   3   0   9      161.37      140.23     10.49 o 
   5   0   9       49.81       45.37      3.67 o 
   7   0   9       59.04       44.85      4.88 o 
 -10   1   9        0.18        1.89      0.91 o 
  -9   1   9        5.01        1.72      1.26 o 
  -8   1   9        1.84        3.95      1.34 o 
  -7   1   9       73.47       74.70      3.53 o 
  -6   1   9       18.75       19.67      1.32 o 
  -5   1   9      237.22      238.36      5.51 o 
  -4   1   9       23.79       22.33      1.43 o 
  -3   1   9       23.65       28.94      1.54 o 
  -2   1   9      109.61      113.06      4.47 o 
  -1   1   9       24.11       19.23      1.07 o 
   0   1   9       41.01       38.94      1.77 o 
   1   1   9       25.31       37.26      1.74 o 
   2   1   9        1.95        0.68      0.47 o 
   3   1   9       83.36       92.93      3.87 o 
   4   1   9      452.72      556.46     12.05 o 
   5   1   9        1.90        1.99      1.66 o 
   6   1   9        7.77        8.64      1.86 o 
   7   1   9       73.06       77.89      5.07 o 
   8   1   9        1.52        1.47      1.37 o 
  -9   2   9        6.90        5.49      1.09 o 
  -8   2   9       50.30       54.72      5.70 o 
  -7   2   9        0.85        2.97      0.73 o 
  -6   2   9       40.14       36.52      1.85 o 
  -5   2   9       52.60       45.17      2.51 o 
  -4   2   9      198.02      199.41      3.88 o 
  -3   2   9      211.82      211.31      5.75 o 
  -2   2   9        5.88        6.64      0.69 o 
  -1   2   9       34.95       37.10      1.76 o 
   0   2   9      264.45      279.56      6.44 o 
   1   2   9       76.98       84.12      3.02 o 
   2   2   9        0.79        1.17      0.83 o 
   3   2   9       85.73       83.63      2.86 o 
   4   2   9        2.32        2.35      0.93 o 
   5   2   9        0.54        1.27      1.05 o 
   6   2   9        0.94        0.81      1.47 o 
   7   2   9       65.20       61.96      4.19 o 
   8   2   9       10.66        6.51      1.48 o 
  -9   3   9        5.01        4.83      1.28 o 
  -8   3   9       23.84       23.66      2.09 o 
  -7   3   9      338.50      397.99     18.17 o 
  -6   3   9       15.16       17.50      1.80 o 
  -5   3   9       65.83       64.20      2.71 o 
  -4   3   9       50.71       57.21      3.49 o 
  -3   3   9       27.37       23.85      1.56 o 
  -2   3   9        0.99        1.15      0.43 o 
  -1   3   9        0.39        0.02      0.48 o 
   0   3   9       67.57       74.86      3.03 o 
   1   3   9        2.29        2.56      1.37 o 
   2   3   9       25.29       23.41      1.74 o 
   3   3   9        3.72        4.64      1.46 o 
   4   3   9        1.38        1.45      0.83 o 
   5   3   9       49.73       48.77      2.40 o 
   6   3   9        9.14        5.25      1.35 o 
   7   3   9        1.22        1.93      1.33 o 
   8   3   9        6.51        7.00      1.59 o 
  -9   4   9        0.07        2.07      1.72 o 
  -8   4   9       14.61       13.24      1.54 o 
  -7   4   9        1.26        0.64      0.83 o 
  -6   4   9       39.10       40.51      2.55 o 
  -5   4   9        0.11        0.78      0.67 o 
  -4   4   9       54.84       52.17      2.39 o 
  -3   4   9       66.22       65.91      2.99 o 
  -2   4   9        0.10        0.91      0.50 o 
  -1   4   9       36.09       34.58      1.65 o 
   0   4   9        0.03        3.00      0.85 o 
   1   4   9       18.29       19.15      1.48 o 
   2   4   9        2.45        1.98      0.89 o 
   3   4   9       36.20       37.74      2.24 o 
   4   4   9        1.43        2.09      1.13 o 
   5   4   9        2.02        0.37      0.96 o 
   6   4   9        4.13        3.64      1.18 o 
   7   4   9        2.05        1.25      1.07 o 
  -8   5   9        7.07        4.72      2.09 o 
  -7   5   9       13.99       16.05      2.12 o 
  -6   5   9       34.05       35.57      2.67 o 
  -5   5   9       73.49       77.49      2.60 o 
  -4   5   9        6.80        8.00      0.97 o 
  -3   5   9      106.06      103.72      3.72 o 
  -2   5   9       36.92       31.04      1.83 o 
  -1   5   9       74.70       80.39      4.29 o 
   0   5   9       58.14       53.72      2.89 o 
   1   5   9        8.26        8.82      0.98 o 
   2   5   9       58.67       53.70      2.75 o 
   3   5   9       45.03       50.27      2.52 o 
   4   5   9       58.28       57.05      3.41 o 
   5   5   9       28.22       31.84      2.50 o 
   6   5   9       11.45        9.16      1.30 o 
   7   5   9        4.53        4.66      1.20 o 
  -8   6   9        4.93        4.46      2.02 o 
  -7   6   9        0.33        0.91      1.13 o 
  -6   6   9        8.28        7.32      1.50 o 
  -5   6   9       37.20       37.29      2.67 o 
  -4   6   9       78.97       86.33      4.24 o 
  -3   6   9       59.75       65.43      4.71 o 
  -2   6   9      117.54      130.24      7.38 o 
  -1   6   9      137.98      139.02      8.92 o 
   0   6   9       28.53       28.22      1.93 o 
   1   6   9       34.29       34.91      1.90 o 
   2   6   9       48.06       50.34      2.75 o 
   3   6   9        1.57        3.68      1.10 o 
   4   6   9       19.85       19.94      2.93 o 
   5   6   9        0.40        0.07      1.00 o 
   6   6   9        4.28        3.24      1.24 o 
  -7   7   9        2.64        3.66      1.27 o 
  -6   7   9        9.19        9.17      2.17 o 
  -5   7   9        7.09        4.18      1.22 o 
  -4   7   9        2.33        1.93      1.03 o 
  -3   7   9        1.99        3.21      1.03 o 
  -2   7   9      185.31      183.16      7.06 o 
  -1   7   9        2.17        1.99      1.32 o 
   0   7   9       26.88       26.73      1.75 o 
   1   7   9       17.89       17.56      1.56 o 
   2   7   9       11.90       10.21      1.43 o 
   3   7   9        3.54        3.71      1.00 o 
   4   7   9        0.84        0.95      0.93 o 
   5   7   9       22.30       24.31      2.13 o 
   6   7   9        0.17        1.62      1.06 o 
  -6   8   9        4.48        3.98      1.53 o 
  -5   8   9       18.10       10.96      1.68 o 
  -4   8   9        7.15        6.97      1.39 o 
  -3   8   9        2.82        4.64      1.42 o 
  -2   8   9       32.90       32.38      2.57 o 
  -1   8   9       13.35       11.85      1.91 o 
   0   8   9        0.44        0.26      0.91 o 
   1   8   9       50.03       59.00      4.37 o 
   2   8   9        2.14        1.23      1.43 o 
   3   8   9        0.88        2.67      1.17 o 
   4   8   9        3.33        4.17      1.28 o 
   5   8   9        1.12        2.26      1.18 o 
  -5   9   9        3.94        3.08      1.34 o 
  -4   9   9        0.05        0.37      0.79 o 
  -3   9   9        0.93        1.93      1.06 o 
  -2   9   9        0.09        1.93      0.95 o 
  -1   9   9        0.67        2.55      0.96 o 
   0   9   9        5.68        4.70      1.23 o 
   1   9   9        1.61        3.15      0.81 o 
   2   9   9        2.06        1.97      1.69 o 
   3   9   9       13.90       10.90      2.07 o 
  -3  10   9        0.45        2.32      1.27 o 
  -2  10   9        0.32        1.76      0.94 o 
  -1  10   9        0.06        1.86      0.96 o 
   0  10   9        5.88        6.02      1.28 o 
   1  10   9        5.12        4.70      1.27 o 
  -8   0  10        1.21        1.25      1.22 o 
  -6   0  10       15.41       19.49      2.30 o 
  -4   0  10        2.20        2.41      0.94 o 
  -2   0  10       18.42       16.47      1.61 o 
   0   0  10       92.55       81.00      7.08 o 
   2   0  10      137.76      155.22      7.51 o 
   4   0  10      284.11      316.48      9.73 o 
   6   0  10        1.76        6.07      2.51 o 
   8   0  10        0.27        2.04      2.03 o 
  -9   1  10        6.44        8.75      1.63 o 
  -8   1  10        1.03        2.14      1.00 o 
  -7   1  10       19.89       17.83      1.76 o 
  -6   1  10      387.57      431.45      8.33 o 
  -5   1  10       88.22       85.10      3.04 o 
  -4   1  10      191.41      173.35      5.73 o 
  -3   1  10       78.52       74.05      3.01 o 
  -2   1  10        8.21        8.02      0.79 o 
  -1   1  10       55.84       56.30      2.34 o 
   0   1  10      101.95       96.28      3.21 o 
   1   1  10       45.68       40.46      2.54 o 
   2   1  10      162.65      191.71      6.99 o 
   3   1  10       16.38       16.84      1.96 o 
   4   1  10       78.63       86.61      5.54 o 
   5   1  10      121.43      127.87      7.19 o 
   6   1  10       30.29       34.52      2.66 o 
   7   1  10        3.84        3.38      1.50 o 
   8   1  10        0.89        2.22      1.42 o 
  -9   2  10       14.12       12.52      2.02 o 
  -8   2  10        4.12        5.20      1.30 o 
  -7   2  10        5.25        9.90      1.49 o 
  -6   2  10       57.49       54.94      2.95 o 
  -5   2  10       50.12       42.48      2.00 o 
  -4   2  10       27.66       29.44      1.78 o 
  -3   2  10        8.06        5.05      1.31 o 
  -2   2  10       16.77       19.69      1.27 o 
  -1   2  10        0.83        2.16      0.78 o 
   0   2  10      303.78      331.34     10.84 o 
   1   2  10       64.85       77.46      3.47 o 
   2   2  10      142.62      147.34      4.24 o 
   3   2  10       38.82       35.61      2.50 o 
   4   2  10       35.72       34.25      2.50 o 
   5   2  10       34.07       42.36      4.32 o 
   6   2  10       27.13       27.82      2.91 o 
   7   2  10        7.16        6.34      1.80 o 
  -9   3  10       20.83       26.11      2.52 o 
  -8   3  10       35.34       34.85      2.44 o 
  -7   3  10       25.12       19.11      1.67 o 
  -6   3  10       35.69       43.04      2.64 o 
  -5   3  10       24.53       26.81      1.67 o 
  -4   3  10       20.65       17.52      1.30 o 
  -3   3  10        1.37        1.21      0.78 o 
  -2   3  10       42.72       36.35      2.12 o 
  -1   3  10       54.60       55.20      2.90 o 
   0   3  10        8.90        9.51      1.85 o 
   1   3  10      110.27      120.78      3.95 o 
   2   3  10       20.93       18.28      1.48 o 
   3   3  10       14.63       13.59      1.59 o 
   4   3  10        7.26        8.70      1.89 o 
   5   3  10        0.05        1.26      1.25 o 
   6   3  10        1.04        4.52      1.73 o 
   7   3  10        2.42        1.85      1.44 o 
  -8   4  10       10.58        6.06      1.07 o 
  -7   4  10        8.24        7.47      0.92 o 
  -6   4  10        9.75       14.92      1.61 o 
  -5   4  10      230.06      243.26      6.07 o 
  -4   4  10       12.15       12.28      1.06 o 
  -3   4  10        4.59        3.63      0.63 o 
  -2   4  10      105.63      119.56      5.06 o 
  -1   4  10        0.02        0.00      0.82 o 
   0   4  10        4.04        2.34      0.66 o 
   1   4  10       17.12       22.04      1.57 o 
   2   4  10       78.90       80.54      2.90 o 
   3   4  10       26.91       34.96      2.36 o 
   4   4  10        2.59        1.20      0.92 o 
   5   4  10        3.11        4.04      1.15 o 
   6   4  10        1.12        0.17      1.33 o 
   7   4  10        5.17        4.76      1.49 o 
  -8   5  10        3.01        5.66      1.70 o 
  -7   5  10        2.14        3.61      1.37 o 
  -6   5  10       35.08       31.67      3.02 o 
  -5   5  10       16.80       18.74      1.25 o 
  -4   5  10      166.83      174.42      7.81 o 
  -3   5  10        2.13        2.56      0.75 o 
  -2   5  10        3.97        3.50      0.64 o 
  -1   5  10       81.83       79.27      3.30 o 
   0   5  10      141.17      150.57      7.54 o 
   1   5  10      153.66      167.27      5.86 o 
   2   5  10      106.63      108.15      3.84 o 
   3   5  10       33.63       41.33      2.73 o 
   4   5  10       35.11       37.53      2.79 o 
   5   5  10        1.40        1.11      1.16 o 
   6   5  10        0.05        2.34      1.32 o 
  -7   6  10       12.06       13.74      2.83 o 
  -6   6  10        3.13        3.68      1.45 o 
  -5   6  10       12.26       13.56      1.52 o 
  -4   6  10       32.38       30.37      2.45 o 
  -3   6  10        3.54        3.79      0.84 o 
  -2   6  10        6.39        5.02      0.95 o 
  -1   6  10       10.06        9.70      1.22 o 
   0   6  10        6.79        6.08      0.98 o 
   1   6  10       10.79       10.87      1.21 o 
   2   6  10       13.24       16.04      1.59 o 
   3   6  10       23.62       21.87      2.13 o 
   4   6  10       46.71       39.73      3.28 o 
   5   6  10        7.45        8.28      2.19 o 
   6   6  10        5.11        6.15      1.73 o 
  -7   7  10        1.08        4.54      1.39 o 
  -6   7  10        0.09        1.50      1.24 o 
  -5   7  10        7.13        8.50      1.67 o 
  -4   7  10        0.22        1.20      0.88 o 
  -3   7  10       87.60       92.69      6.87 o 
  -2   7  10        0.02        0.45      0.86 o 
  -1   7  10       26.35       26.24      2.68 o 
   0   7  10       62.08       66.86      5.43 o 
   1   7  10        3.68        2.77      1.01 o 
   2   7  10        0.02        0.36      0.90 o 
   3   7  10        5.80        5.32      1.28 o 
   4   7  10        4.89        3.65      1.64 o 
   5   7  10        5.17        4.23      1.23 o 
  -5   8  10       14.78       18.34      2.62 o 
  -4   8  10        6.26        5.57      1.09 o 
  -3   8  10        2.95        4.21      1.40 o 
  -2   8  10        2.96        4.71      1.23 o 
  -1   8  10        2.22        3.21      1.27 o 
   0   8  10       41.58       44.61      3.39 o 
   1   8  10       12.09       10.43      1.62 o 
   2   8  10        1.00        2.06      1.07 o 
   3   8  10        0.00        1.12      1.29 o 
   4   8  10        0.20        0.64      1.22 o 
  -4   9  10        5.44        5.41      2.54 o 
  -3   9  10        0.35        0.00      1.00 o 
  -2   9  10        0.00        2.32      1.25 o 
  -1   9  10       20.91       22.43      3.65 o 
   0   9  10        1.69        2.41      1.26 o 
   1   9  10        0.52        3.77      1.24 o 
   2   9  10       11.63       11.54      1.87 o 
  -9   0  11       45.82       50.62      8.50 o 
  -7   0  11        1.95        0.88      1.07 o 
  -5   0  11      215.39      219.45      6.61 o 
  -3   0  11      105.64       94.22      4.60 o 
  -1   0  11       77.63       80.48      3.79 o 
   1   0  11       65.75       77.27      6.70 o 
   3   0  11      159.30      171.08      6.91 o 
   5   0  11      100.02      106.87      5.79 o 
   7   0  11       17.33       12.44      2.51 o 
  -9   1  11       12.84       15.29      2.46 o 
  -8   1  11       41.67       38.81      3.17 o 
  -7   1  11       41.75       39.46      2.66 o 
  -6   1  11        2.43        2.22      0.99 o 
  -5   1  11       72.76       64.33      2.81 o 
  -4   1  11       39.84       31.57      1.91 o 
  -3   1  11       40.99       41.33      2.07 o 
  -2   1  11        0.69        1.83      0.76 o 
  -1   1  11        3.31        1.15      0.85 o 
   0   1  11      158.15      169.05      7.55 o 
   1   1  11       51.63       53.13      3.93 o 
   2   1  11      501.41      610.43     15.94 o 
   3   1  11       19.19       20.54      1.97 o 
   4   1  11       22.84       23.31      2.34 o 
   5   1  11       15.26       13.99      2.37 o 
   6   1  11       14.78        8.74      1.85 o 
   7   1  11        1.17        1.63      1.56 o 
  -8   2  11       40.21       39.86      2.94 o 
  -7   2  11       17.75       15.70      1.66 o 
  -6   2  11       91.29       90.29      4.97 o 
  -5   2  11      119.48      116.61      3.44 o 
  -4   2  11       89.60       89.58      4.98 o 
  -3   2  11      158.86      157.75      4.77 o 
  -2   2  11      202.57      209.67      9.01 o 
  -1   2  11      242.60      275.34     11.73 o 
   0   2  11        7.34        6.63      1.05 o 
   1   2  11        6.74       12.20      1.46 o 
   2   2  11       96.66       93.18      5.66 o 
   3   2  11       28.78       26.22      2.34 o 
   4   2  11       17.39       17.36      1.98 o 
   5   2  11        0.03        0.52      1.54 o 
   6   2  11       10.49       10.69      2.03 o 
   7   2  11        4.50        2.38      1.50 o 
  -8   3  11        0.85        2.42      1.16 o 
  -7   3  11       21.20       17.32      1.78 o 
  -6   3  11        1.30        1.60      1.15 o 
  -5   3  11        0.03        0.55      0.78 o 
  -4   3  11       15.77       15.60      1.25 o 
  -3   3  11      261.33      250.98     12.66 o 
  -2   3  11       18.43       19.20      1.69 o 
  -1   3  11      271.91      287.37      8.90 o 
   0   3  11        6.28        9.14      1.98 o 
   1   3  11      131.63      128.67      3.47 o 
   2   3  11        2.92        3.16      1.00 o 
   3   3  11       15.64       12.51      2.19 o 
   4   3  11        7.63        9.62      1.71 o 
   5   3  11        1.26        2.59      1.34 o 
   6   3  11        0.04        0.90      1.50 o 
  -8   4  11        2.27        5.47      1.76 o 
  -7   4  11        0.04        0.00      0.90 o 
  -6   4  11        0.33        1.35      0.98 o 
  -5   4  11        7.89        9.06      1.58 o 
  -4   4  11       19.55       18.52      1.46 o 
  -3   4  11       37.55       31.15      2.26 o 
  -2   4  11       58.37       64.33      3.06 o 
  -1   4  11       70.05       70.64      3.30 o 
   0   4  11        0.72        1.07      1.00 o 
   1   4  11       31.03       30.46      2.16 o 
   2   4  11      154.26      170.50      5.51 o 
   3   4  11       31.03       32.13      2.37 o 
   4   4  11       21.33       22.12      2.18 o 
   5   4  11        0.19        1.84      1.33 o 
   6   4  11        6.96        5.86      1.63 o 
  -7   5  11        0.97        1.27      0.98 o 
  -6   5  11        6.65        4.38      1.40 o 
  -5   5  11       51.69       61.36      3.09 o 
  -4   5  11        0.01        2.01      0.90 o 
  -3   5  11        0.01        0.86      0.75 o 
  -2   5  11        0.00        1.79      0.69 o 
  -1   5  11        0.00        1.03      0.76 o 
   0   5  11       41.06       41.55      2.53 o 
   1   5  11       30.17       35.99      2.40 o 
   2   5  11        0.80        0.00      1.01 o 
   3   5  11       40.98       48.18      3.38 o 
   4   5  11        0.59        1.06      1.39 o 
   5   5  11        1.74        2.13      1.36 o 
   6   5  11        3.02        1.84      1.30 o 
  -7   6  11        5.44        5.60      1.22 o 
  -6   6  11        6.23        6.78      1.84 o 
  -5   6  11        0.31        0.51      1.23 o 
  -4   6  11        0.56        2.41      0.98 o 
  -3   6  11       47.48       51.66      3.58 o 
  -2   6  11        0.74        1.28      1.22 o 
  -1   6  11        4.80        2.88      1.33 o 
   0   6  11       35.08       33.38      2.73 o 
   1   6  11        4.28        3.36      1.00 o 
   2   6  11        9.93        8.43      1.23 o 
   3   6  11       28.63       25.63      2.34 o 
   4   6  11        1.75        3.01      1.23 o 
   5   6  11        1.20        3.22      1.58 o 
  -6   7  11        2.25        3.44      1.02 o 
  -5   7  11        3.92        4.38      1.43 o 
  -4   7  11        1.85        1.62      1.13 o 
  -3   7  11        1.48        2.62      0.99 o 
  -2   7  11       21.25       19.79      2.21 o 
  -1   7  11       14.30       13.71      4.85 o 
   0   7  11       35.24       31.97      2.48 o 
   1   7  11        0.07        1.98      1.10 o 
   2   7  11       35.95       36.88      2.41 o 
   3   7  11        3.15        3.22      1.30 o 
   4   7  11        1.13        2.33      1.03 o 
  -4   8  11        8.72        8.04      1.50 o 
  -3   8  11        0.66        1.63      1.26 o 
  -2   8  11        5.96        3.49      0.97 o 
  -1   8  11       15.46       17.27      1.88 o 
   0   8  11        0.20        2.04      1.11 o 
   1   8  11        0.10        0.72      1.26 o 
   2   8  11        1.52        1.42      1.14 o 
   3   8  11        0.25        2.56      1.13 o 
  -2   9  11        1.54        3.10      1.94 o 
  -1   9  11        0.00        0.72      0.90 o 
   0   9  11        4.16        8.65      2.35 o 
  -8   0  12       18.42       22.67      3.43 o 
  -6   0  12       26.77       20.70      2.72 o 
  -4   0  12      338.46      343.67     12.22 o 
  -2   0  12        0.08        0.01      0.96 o 
   0   0  12       31.42       31.60      4.31 o 
   2   0  12       36.59       37.90      5.10 o 
   4   0  12      132.38      144.94      8.93 o 
   6   0  12       31.97       36.65      4.09 o 
  -8   1  12       24.28       26.75      2.84 o 
  -7   1  12        0.53        2.42      0.96 o 
  -6   1  12        1.55        0.92      0.83 o 
  -5   1  12        5.26        3.11      0.89 o 
  -4   1  12       59.88       64.47      2.99 o 
  -3   1  12       11.37        9.58      1.14 o 
  -2   1  12        5.78        5.47      1.07 o 
  -1   1  12       17.07       15.59      2.35 o 
   0   1  12      101.56      108.91      5.43 o 
   1   1  12       59.69       71.43      4.55 o 
   2   1  12        3.45        2.48      1.84 o 
   3   1  12        9.30        9.24      1.77 o 
   4   1  12       24.65       26.94      2.44 o 
   5   1  12        0.07        0.42      1.45 o 
   6   1  12        5.91        9.42      2.28 o 
  -8   2  12        0.06        1.26      1.24 o 
  -7   2  12        1.26        0.29      0.69 o 
  -6   2  12        7.73        6.61      1.07 o 
  -5   2  12        1.37        1.34      0.84 o 
  -4   2  12       31.82       26.61      2.27 o 
  -3   2  12      258.75      263.14     12.33 o 
  -2   2  12      146.00      157.24      7.79 o 
  -1   2  12       14.34       11.06      0.99 o 
   0   2  12        0.62        2.80      1.37 o 
   1   2  12       84.86       87.06      5.98 o 
   2   2  12        1.11        0.00      1.68 o 
   3   2  12       68.88       70.67      5.78 o 
   4   2  12        0.16        0.00      1.38 o 
   5   2  12        9.02       10.85      2.24 o 
   6   2  12        2.02        2.49      1.62 o 
  -8   3  12        2.78        3.33      1.24 o 
  -7   3  12        1.27        1.80      0.79 o 
  -6   3  12        0.01        1.17      1.01 o 
  -5   3  12       21.11       24.65      1.71 o 
  -4   3  12       42.69       43.07      2.57 o 
  -3   3  12       20.32       21.01      1.94 o 
  -2   3  12        0.62        2.08      1.18 o 
  -1   3  12       93.31      109.60      5.82 o 
   0   3  12      266.71      290.23     12.20 o 
   1   3  12        0.00        0.79      1.53 o 
   2   3  12       30.40       31.21      2.93 o 
   3   3  12        0.08        0.05      1.76 o 
   4   3  12        1.83        0.00      1.39 o 
   5   3  12        2.23        2.32      1.52 o 
   6   3  12        1.56        2.58      1.56 o 
  -7   4  12       16.54       14.17      1.86 o 
  -6   4  12        0.30        2.08      0.90 o 
  -5   4  12       30.88       27.64      1.76 o 
  -4   4  12       16.91       18.30      2.02 o 
  -3   4  12       77.07       72.26      5.15 o 
  -2   4  12      123.36      132.23      9.24 o 
  -1   4  12       53.14       54.18      3.30 o 
   0   4  12       68.59       70.06      4.41 o 
   1   4  12       87.25       81.02      4.69 o 
   2   4  12       29.59       32.40      3.32 o 
   3   4  12       13.57       20.43      2.44 o 
   4   4  12        3.97        6.39      2.02 o 
   5   4  12        9.11        9.18      1.71 o 
  -7   5  12        0.21        0.80      1.04 o 
  -6   5  12        1.79        2.10      0.99 o 
  -5   5  12       30.93       31.83      2.25 o 
  -4   5  12        0.64        2.67      0.93 o 
  -3   5  12       10.99        6.69      1.10 o 
  -2   5  12        3.08        3.65      0.85 o 
  -1   5  12       31.81       26.61      2.38 o 
   0   5  12        4.96        2.92      0.92 o 
   1   5  12       45.79       46.27      2.63 o 
   2   5  12        0.11        0.86      1.02 o 
   3   5  12        3.01        3.72      1.56 o 
   4   5  12       38.99       43.49      3.34 o 
   5   5  12        0.01        0.71      1.27 o 
  -6   6  12        0.04        1.09      1.07 o 
  -5   6  12        3.23        6.18      1.66 o 
  -4   6  12       12.27       11.02      1.42 o 
  -3   6  12        0.99        1.43      0.84 o 
  -2   6  12        0.46        1.57      1.14 o 
  -1   6  12       14.79       17.03      1.79 o 
   0   6  12        0.38        2.56      0.81 o 
   1   6  12       44.64       48.68      3.40 o 
   2   6  12       11.95       14.34      1.82 o 
   3   6  12       12.66       10.33      2.12 o 
   4   6  12       14.71       12.00      2.27 o 
  -5   7  12        0.26        1.89      1.83 o 
  -4   7  12        0.02        2.11      1.25 o 
  -3   7  12        1.85        3.46      1.16 o 
  -2   7  12        2.82        3.14      1.11 o 
  -1   7  12        0.02        1.90      1.40 o 
   0   7  12        1.03        0.49      1.24 o 
   1   7  12       13.10       13.87      1.62 o 
   2   7  12       12.52        8.75      1.59 o 
   3   7  12        0.21        2.12      1.49 o 
  -3   8  12        4.32        5.07      1.46 o 
  -2   8  12        0.18        1.21      1.18 o 
  -1   8  12        0.08        2.47      1.08 o 
   0   8  12        2.15        3.19      1.59 o 
   1   8  12        8.89        8.10      1.51 o 
  -7   0  13       28.03       27.24      3.74 o 
  -5   0  13       57.10       49.67      6.44 o 
  -3   0  13       24.58       22.41      2.27 o 
  -1   0  13        1.02        1.89      1.20 o 
   1   0  13       40.54       41.47      7.36 o 
   3   0  13       25.55       17.94      2.84 o 
   5   0  13       27.31       25.89      3.67 o 
  -7   1  13       17.54       16.94      1.62 o 
  -6   1  13       18.07       18.88      1.54 o 
  -5   1  13        3.03        2.30      0.81 o 
  -4   1  13        2.02        1.87      0.79 o 
  -3   1  13       74.04       79.36      4.81 o 
  -2   1  13       63.50       67.25      4.81 o 
  -1   1  13        0.00        1.40      1.06 o 
   0   1  13        0.12        0.00      1.24 o 
   1   1  13       12.06        9.03      1.74 o 
   2   1  13        0.76        2.66      1.47 o 
   3   1  13       10.01        9.74      2.00 o 
   4   1  13        0.29        0.68      1.48 o 
   5   1  13        1.17        4.01      1.61 o 
  -7   2  13        0.07        0.92      1.10 o 
  -6   2  13        3.55        1.17      0.99 o 
  -5   2  13        1.99        0.82      0.82 o 
  -4   2  13        9.71        9.93      1.19 o 
  -3   2  13        0.58        0.57      0.89 o 
  -2   2  13       26.10       29.45      2.17 o 
  -1   2  13      151.35      169.58      9.76 o 
   0   2  13        0.24        2.38      1.15 o 
   1   2  13       28.82       33.80      3.50 o 
   2   2  13       13.13       10.87      1.99 o 
   3   2  13        0.04        1.27      1.97 o 
   4   2  13       34.14       36.21      3.17 o 
   5   2  13        5.00        6.44      1.74 o 
  -7   3  13        1.31        2.63      0.87 o 
  -6   3  13       19.33       20.82      1.97 o 
  -5   3  13        0.83        1.01      0.82 o 
  -4   3  13       11.01        9.62      1.17 o 
  -3   3  13       30.20       27.49      1.86 o 
  -2   3  13       37.14       36.59      2.89 o 
  -1   3  13      196.58      197.46     13.74 o 
   0   3  13        0.12        0.53      1.53 o 
   1   3  13       11.07       15.67      5.61 o 
   2   3  13        0.04        0.45      1.22 o 
   3   3  13        2.86        3.14      1.64 o 
   4   3  13        0.25        1.80      1.61 o 
   5   3  13        1.28        2.74      1.57 o 
  -6   4  13        0.67        2.02      1.01 o 
  -5   4  13        1.90        4.78      1.84 o 
  -4   4  13        5.92        4.67      1.01 o 
  -3   4  13       94.33      120.10      9.18 o 
  -2   4  13       12.17       10.06      1.32 o 
  -1   4  13       19.92       16.46      1.56 o 
   0   4  13        1.19        7.17      1.81 o 
   1   4  13        4.06        4.48      1.03 o 
   2   4  13        6.09        5.74      1.71 o 
   3   4  13        5.01        5.35      1.64 o 
   4   4  13        2.06        2.01      1.65 o 
  -5   5  13        1.33        3.09      1.67 o 
  -4   5  13        9.76       11.54      1.77 o 
  -3   5  13       20.20       20.40      2.17 o 
  -2   5  13       35.67       32.07      2.59 o 
  -1   5  13        0.07        2.20      0.90 o 
   0   5  13        1.61        0.87      0.97 o 
   1   5  13        5.08        6.62      1.34 o 
   2   5  13       15.95       13.59      2.29 o 
   3   5  13        0.96        1.06      1.33 o 
  -4   6  13        9.58        7.35      1.54 o 
  -3   6  13        2.77        1.55      1.12 o 
  -2   6  13        5.01        4.51      1.90 o 
  -1   6  13        4.00        7.36      1.56 o 
   0   6  13       10.90       11.96      1.56 o 
   1   6  13        0.01        1.12      2.77 o 
   2   6  13       18.71       20.47      2.73 o 
  -3   7  13        0.67        2.20      1.09 o 
  -2   7  13        4.91        4.63      1.23 o 
  -1   7  13        7.49       10.60      1.98 o 
   0   7  13        0.59        1.66      1.14 o 
   1   7  13        0.04        0.46      1.85 o 
  -6   0  14        8.12        5.75      1.52 o 
  -4   0  14        4.29        3.36      1.61 o 
  -2   0  14        9.89       11.74      3.78 o 
   0   0  14        8.50       11.53      2.57 o 
   2   0  14       10.37        8.78      2.47 o 
   4   0  14        2.48        4.62      2.23 o 
  -6   1  14        7.36        5.92      0.98 o 
  -5   1  14        2.97        3.21      0.89 o 
  -4   1  14        0.06        0.68      1.06 o 
  -3   1  14       11.11        8.80      1.30 o 
  -2   1  14       28.56       20.74      2.14 o 
  -1   1  14       22.35       32.04      2.79 o 
   0   1  14       11.81       11.42      1.78 o 
   1   1  14       22.66       25.56      2.67 o 
   2   1  14        3.76        4.61      1.78 o 
   3   1  14        6.08        6.74      1.86 o 
   4   1  14        3.60        6.39      2.17 o 
  -6   2  14        2.76        2.76      1.30 o 
  -5   2  14        0.44        2.17      0.97 o 
  -4   2  14        0.72        2.76      0.98 o 
  -3   2  14        0.04        1.30      0.89 o 
  -2   2  14        1.61        3.22      1.22 o 
  -1   2  14        0.00        1.17      1.36 o 
   0   2  14        0.72        2.31      1.64 o 
   1   2  14        6.01        8.17      1.95 o 
   2   2  14        2.02        5.91      1.45 o 
   3   2  14        6.42        3.99      1.47 o 
   4   2  14        0.02        0.21      1.67 o 
  -6   3  14        0.19        1.12      1.10 o 
  -5   3  14        2.13        3.60      1.04 o 
  -4   3  14        2.14        1.51      0.79 o 
  -3   3  14       11.08        6.59      2.11 o 
  -2   3  14        0.16        2.29      0.97 o 
  -1   3  14        0.16        2.16      1.33 o 
   0   3  14       30.33       37.58      3.99 o 
   1   3  14        6.97        6.83      2.01 o 
   2   3  14        8.26       11.28      2.36 o 
   3   3  14        6.68        8.07      1.80 o 
  -5   4  14        9.44        9.56      1.47 o 
  -4   4  14        3.60        1.74      0.84 o 
  -3   4  14        0.31        1.00      0.83 o 
  -2   4  14        1.18        3.57      1.89 o 
  -1   4  14       29.02       24.74      2.75 o 
   0   4  14        1.07        2.87      1.45 o 
   1   4  14        7.56       11.95      2.84 o 
   2   4  14       22.58       26.14      2.43 o 
   3   4  14       13.91       12.96      1.96 o 
  -4   5  14       12.92       17.50      2.02 o 
  -3   5  14        1.11        0.00      1.00 o 
  -2   5  14        1.01        1.97      1.63 o 
  -1   5  14        0.36        0.68      1.18 o 
   0   5  14        6.92        6.37      1.76 o 
   1   5  14       14.40       20.25      2.30 o 
   2   5  14        1.59        3.38      1.30 o 
  -2   6  14        0.33        1.75      3.32 o 
  -1   6  14        2.15        5.47      1.79 o 
   0   6  14        2.55        2.93      1.79 o 
  -5   0  15        3.96        6.51      2.65 o 
  -3   0  15        3.81        3.01      1.64 o 
  -1   0  15       19.80       27.25      3.46 o 
   1   0  15        0.20        2.88      1.77 o 
  -5   1  15        0.14        0.45      0.85 o 
  -4   1  15        8.54        6.47      1.49 o 
  -3   1  15        0.61        3.90      2.72 o 
  -2   1  15        5.27        5.11      1.24 o 
  -1   1  15        1.22        2.25      1.05 o 
   0   1  15        3.00        4.33      1.32 o 
   1   1  15        5.90        6.24      1.70 o 
   2   1  15        2.09        2.13      1.71 o 
  -4   2  15        8.79        7.07      1.31 o 
  -3   2  15        4.95        1.99      1.15 o 
  -2   2  15        0.84        2.64      0.79 o 
  -1   2  15       13.06       11.63      2.00 o 
   0   2  15       19.89       21.13      2.30 o 
   1   2  15        6.02        6.18      1.42 o 
   2   2  15        0.79        2.34      1.24 o 
  -4   3  15        0.05        1.53      0.82 o 
  -3   3  15       12.10        8.66      1.64 o 
  -2   3  15        6.22        7.36      1.35 o 
  -1   3  15        5.27        2.75      1.07 o 
   0   3  15        5.47        8.19      1.84 o 
   1   3  15       13.35       13.61      1.59 o 
  -3   4  15        0.04        0.83      1.64 o 
  -2   4  15        3.46        5.14      1.35 o 
  -1   4  15        0.08        1.44      1.57 o 
   0   4  15        0.01        2.81      1.05 o 
  -2   0  16        9.40        9.40      3.62 o 
   0   0  16        6.68        8.54      3.33 o 
  -2   1  16        3.20        2.02      1.35 o 
  -1   1  16        1.72        1.19      0.72 o 
                                                 
